# Supplementary material for: Heterogeneity in Oct4 and Sox2 Targets Biases Cell Fate in 4-Cell Mouse Embryos
Source: Cell. 2016 Mar 24;165(1):61–74. doi: 10.1016/j.cell.2016.01.047 (PMC4819611; doi:10.1016/j.cell.2016.01.047)
Supplement: Data S1. Highly Variable Genes at the 2-, 4-, and 8-Cell Stages, Related to Figure 1 [file mmc2.xlsx]

## Sheet: 2cell_stage
Ensembl Gene ID	Gene Name	Adjusted p-Value
ENSMUSG00000039294	BC017643	< 2.2e-16
ENSMUSG00000030423	Pop4	< 2.2e-16
ENSMUSG00000091080	Prr23a	< 2.2e-16
ENSMUSG00000063856	Gpx1	< 2.2e-16
ENSMUSG00000032370	Lactb	< 2.2e-16
ENSMUSG00000058706	0610030E20Rik	< 2.2e-16
ENSMUSG00000056380	Gpr50	< 2.2e-16
ENSMUSG00000006127	Inpp5k	< 2.2e-16
ENSMUSG00000018733	Pex12	< 2.2e-16
ENSMUSG00000061461	Smim20	< 2.2e-16
ENSMUSG00000031904	Slc7a6	< 2.2e-16
ENSMUSG00000100205		< 2.2e-16
ENSMUSG00000031171	Ftsj1	< 2.2e-16
ENSMUSG00000054967	Zfp647	< 2.2e-16
ENSMUSG00000029103	Lrpap1	< 2.2e-16
ENSMUSG00000022641	Bbx	< 2.2e-16
ENSMUSG00000029364	Wsb2	< 2.2e-16
ENSMUSG00000024588	Fech	< 2.2e-16
ENSMUSG00000027488	Snta1	< 2.2e-16
ENSMUSG00000024922	Ovol1	< 2.2e-16
ENSMUSG00000036661	Dennd3	< 2.2e-16
ENSMUSG00000026922	Agpat2	< 2.2e-16
ENSMUSG00000037661	Gpr160	< 2.2e-16
ENSMUSG00000003184	Irf3	< 2.2e-16
ENSMUSG00000079043	Fastkd5	< 2.2e-16
ENSMUSG00000035202	Lars2	< 2.2e-16
ENSMUSG00000018999	Slc35b4	< 2.2e-16
ENSMUSG00000078521	Aunip	< 2.2e-16
ENSMUSG00000051483	Cbr1	< 2.2e-16
ENSMUSG00000032501	Trib1	1.57993646928042e-15
ENSMUSG00000039089	L3mbtl3	3.94268032834608e-15
ENSMUSG00000021278	Amn	6.80391475395402e-15
ENSMUSG00000053490	Trim60	2.15404558644338e-14
ENSMUSG00000090744	Gm6871	2.58090717062466e-14
ENSMUSG00000042106	Fam212a	3.32388444440929e-14
ENSMUSG00000029195	Klb	5.68973077616566e-14
ENSMUSG00000025078	Nhlrc2	8.89755734388284e-14
ENSMUSG00000034708	Grn	2.44723255594117e-13
ENSMUSG00000021318	Gli3	5.64403775380634e-13
ENSMUSG00000016256	Ctsz	7.88385513934566e-13
ENSMUSG00000006398	Cdc20	3.51072891380444e-12
ENSMUSG00000027079	Clp1	5.05822359214038e-12
ENSMUSG00000035201	B020004J07Rik	1.02113493765016e-11
ENSMUSG00000067338	Tuba3b	1.03071104249477e-11
ENSMUSG00000006281	Tep1	1.36189949008793e-11
ENSMUSG00000046718	Bst2	1.72956625270854e-11
ENSMUSG00000037335	Hand1	1.86354471387436e-11
ENSMUSG00000029600	1110008J03Rik	2.15654838514065e-11
ENSMUSG00000054484	Tmem62	2.4381111229279e-11
ENSMUSG00000030554	Synm	2.86397378117943e-11
ENSMUSG00000038332	Sesn1	3.75495533009867e-11
ENSMUSG00000025086	Trub1	4.09727213075345e-11
ENSMUSG00000036078	Sigmar1	4.48107008633488e-11
ENSMUSG00000026049	Tex30	9.04241442956591e-11
ENSMUSG00000067370	B3galt4	1.18533509481395e-10
ENSMUSG00000029434	Vps33a	2.94807296990656e-10
ENSMUSG00000027879	Sec22b	4.04041473253715e-10
ENSMUSG00000020847	Rph3al	4.80185847690819e-10
ENSMUSG00000031343	Gabra3	4.80185847690819e-10
ENSMUSG00000059714	Flot1	5.20090316624688e-10
ENSMUSG00000068739	Sars	8.81346137828359e-10
ENSMUSG00000020332	4930404A10Rik	9.55523753104138e-10
ENSMUSG00000039841	Zfp800	9.55523753104138e-10
ENSMUSG00000041774	Ydjc	1.41514358111336e-09
ENSMUSG00000030717	Nupr1	2.31576338662085e-09
ENSMUSG00000049811	Fam161a	2.31576338662085e-09
ENSMUSG00000056394	Lig1	3.08384112757461e-09
ENSMUSG00000031595	Pdgfrl	3.29436581540345e-09
ENSMUSG00000070583	Fv1	3.30986356922267e-09
ENSMUSG00000039031	Arhgap18	4.79942707306206e-09
ENSMUSG00000053398	Phgdh	5.58679420857787e-09
ENSMUSG00000041287	Sox15	8.63440073227049e-09
ENSMUSG00000001270	Ckb	1.03037657949441e-08
ENSMUSG00000043091	Tuba1c	1.06898535286204e-08
ENSMUSG00000027997	Casp6	1.24524380112614e-08
ENSMUSG00000019139	Isyna1	1.65663142120187e-08
ENSMUSG00000031565	Fgfr1	5.44502571224998e-08
ENSMUSG00000032026	Rexo2	5.45025276302492e-08
ENSMUSG00000025507	Lrdd	7.5785769013707e-08
ENSMUSG00000025491	Ifitm1	8.41860109333247e-08
ENSMUSG00000098973	mmu-mir-6236	9.58000748665581e-08
ENSMUSG00000028443	Nudt2	1.09416550578798e-07
ENSMUSG00000032044	Rpusd4	1.32444576481079e-07
ENSMUSG00000034168	Irf2bpl	1.33159179575453e-07
ENSMUSG00000034690	Nlrp4c	1.40488276129715e-07
ENSMUSG00000033883	D3Ertd254e	1.40933441234098e-07
ENSMUSG00000033068	Entpd6	1.45271614395858e-07
ENSMUSG00000008129	4930432K21Rik	2.18906949520311e-07
ENSMUSG00000043421	Hilpda	2.18906949520311e-07
ENSMUSG00000051557	Pusl1	2.30184079657483e-07
ENSMUSG00000057176	Gm166	2.51161104576629e-07
ENSMUSG00000027082	Tfpi	2.63485207737286e-07
ENSMUSG00000004789	Dlst	2.97828752113503e-07
ENSMUSG00000029923	Rab19	3.19118165608676e-07
ENSMUSG00000048351	Selrc1	3.76000974282338e-07
ENSMUSG00000038550	Gm129	4.36739650964626e-07
ENSMUSG00000035845	Alg12	4.37980137845944e-07
ENSMUSG00000066383	Iqcf1	5.36726691344349e-07
ENSMUSG00000043716	Rpl7	5.77651553520565e-07
ENSMUSG00000027610	Gss	5.80210294168243e-07
ENSMUSG00000033948	Zswim5	5.97206074366043e-07
ENSMUSG00000017146	Brca1	6.27200466892506e-07
ENSMUSG00000034087	Nlrp4b	8.27766615051039e-07
ENSMUSG00000002475	Abhd3	9.05039784044787e-07
ENSMUSG00000031897	Psmb10	1.30391886072028e-06
ENSMUSG00000031539	Ap3m2	1.32554532000115e-06
ENSMUSG00000026094	Stk17b	1.38277442263745e-06
ENSMUSG00000019989	Enpp3	1.42045703396013e-06
ENSMUSG00000016528	Mapkapk2	1.4448568952883e-06
ENSMUSG00000024666	Tmem138	1.93633352590678e-06
ENSMUSG00000025439	Clns1a	1.93633352590678e-06
ENSMUSG00000057342	Sphk2	2.40527211423577e-06
ENSMUSG00000028959	Fastk	2.68259947185352e-06
ENSMUSG00000004359	Spic	2.7230103861696e-06
ENSMUSG00000035232	Pdk3	2.7230103861696e-06
ENSMUSG00000039483	Asb6	2.93590591321738e-06
ENSMUSG00000021712	Trim23	3.11905969487657e-06
ENSMUSG00000003623	Crot	3.42934824533451e-06
ENSMUSG00000050917	Fgf4	3.52466470171855e-06
ENSMUSG00000004849	Ap1s1	3.85530588931038e-06
ENSMUSG00000020897	Aurkb	4.00339361714641e-06
ENSMUSG00000022889	Mrpl39	4.00339361714641e-06
ENSMUSG00000024142	Mlst8	4.27621167465513e-06
ENSMUSG00000042097	Zfp239	4.44612369236209e-06
ENSMUSG00000086324	Gm15564	4.44612369236209e-06
ENSMUSG00000025666	Tmem47	4.53524470858176e-06
ENSMUSG00000041859	Mcm3	4.9908016624142e-06
ENSMUSG00000074733	5830428H23Rik	4.9908016624142e-06
ENSMUSG00000046314	Stxbp6	5.77539280731362e-06
ENSMUSG00000063281	Zfp35	5.77539280731362e-06
ENSMUSG00000061371	Zfp873	6.08317002695575e-06
ENSMUSG00000040356	Skiv2l	6.60998743641663e-06
ENSMUSG00000046519	Golph3l	7.53484182310952e-06
ENSMUSG00000032350	Gclc	8.53833545479099e-06
ENSMUSG00000004951	Hspb1	9.4136713975673e-06
ENSMUSG00000005142	Man2b1	9.4136713975673e-06
ENSMUSG00000026497	Mixl1	9.4136713975673e-06
ENSMUSG00000071470	Ccnb1ip1	1.03368940218735e-05
ENSMUSG00000028048	Gba	1.04926772690264e-05
ENSMUSG00000055937	Krt28	1.07272014486743e-05
ENSMUSG00000037353	Letmd1	1.11217171873659e-05
ENSMUSG00000100592		1.11217171873659e-05
ENSMUSG00000038280	Ostm1	1.11812404239317e-05
ENSMUSG00000097258	Gm26767	1.13720782258441e-05
ENSMUSG00000040364	Sec1	1.22088392713837e-05
ENSMUSG00000034881	Tbxa2r	1.29558028847405e-05
ENSMUSG00000035401	2210018M11Rik	1.30190243128113e-05
ENSMUSG00000041949	Tango6	1.32976592165463e-05
ENSMUSG00000022565	Plec	1.3573757458762e-05
ENSMUSG00000005882	Uqcc1	1.42870895840265e-05
ENSMUSG00000039543	Ttc18	1.45598091026652e-05
ENSMUSG00000029640	Usp12	1.47617436889889e-05
ENSMUSG00000061950	Ppp4r1	1.47617436889889e-05
ENSMUSG00000026339	Ccdc93	1.7216212158042e-05
ENSMUSG00000022223	Sdr39u1	1.80839948023032e-05
ENSMUSG00000025202	Scd3	1.98400272314389e-05
ENSMUSG00000021738	Atxn7	2.23193954872691e-05
ENSMUSG00000036820	Amdhd2	2.24581939355255e-05
ENSMUSG00000035078	Mtmr9	2.31547056354016e-05
ENSMUSG00000029577	Ube3b	2.31805246102078e-05
ENSMUSG00000022668	Gtpbp8	2.56774685119078e-05
ENSMUSG00000026617	Bpnt1	2.88298471312685e-05
ENSMUSG00000027698	Nceh1	2.88855139184535e-05
ENSMUSG00000031990	Jam3	2.95178660873673e-05
ENSMUSG00000030533	Unc45a	3.15561192688347e-05
ENSMUSG00000007891	Ctsd	3.1951161937183e-05
ENSMUSG00000040703	Cyp2s1	3.29956911459893e-05
ENSMUSG00000034171	Faah	3.58062275035914e-05
ENSMUSG00000022793	B4galt4	3.76280859225088e-05
ENSMUSG00000003154	Foxj2	4.18788078709275e-05
ENSMUSG00000028420	Tmem38b	4.42530522725027e-05
ENSMUSG00000025436	Xrcc6bp1	4.60229253382795e-05
ENSMUSG00000067813	Xkr9	5.28005570154868e-05
ENSMUSG00000025384	2310003H01Rik	5.32293331486781e-05
ENSMUSG00000081137	BC022960	5.32293331486781e-05
ENSMUSG00000052539	Magi3	5.87635583002573e-05
ENSMUSG00000063354	Slc39a4	6.48837183962394e-05
ENSMUSG00000020649	Rrm2	6.97370871767803e-05
ENSMUSG00000029592	Usp30	7.15141409339547e-05
ENSMUSG00000040957	Cables1	7.61702990735888e-05
ENSMUSG00000079610	Ankrd39	7.61702990735888e-05
ENSMUSG00000079658	Tceb1	7.71057532169062e-05
ENSMUSG00000037656	Slc20a2	8.01097116745538e-05
ENSMUSG00000041617	Ccdc74a	8.2426043548832e-05
ENSMUSG00000049551	Fzd9	8.2426043548832e-05
ENSMUSG00000062743	Zfp677	8.32458891853426e-05
ENSMUSG00000058407	Txndc9	8.40684635687327e-05
ENSMUSG00000003420	Fcgrt	9.33558466901375e-05
ENSMUSG00000024774	Ankrd22	9.33558466901375e-05
ENSMUSG00000027566	Psma7	9.43482739941857e-05
ENSMUSG00000031074	Fgf3	9.43482739941857e-05
ENSMUSG00000037679	Inf2	9.57540363705e-05
ENSMUSG00000049690	Nckap5	9.58088797485458e-05
ENSMUSG00000022330	Osr2	0.000102006616325627
ENSMUSG00000026797	Stxbp1	0.000108065700845138
ENSMUSG00000021703	Serinc5	0.000114118786846764
ENSMUSG00000032508	Myd88	0.000114118786846764
ENSMUSG00000025921	Rdh10	0.000121800099921558
ENSMUSG00000028673	Fuca1	0.000123372198813961
ENSMUSG00000034875	Nudt19	0.000151240342630565
ENSMUSG00000009035	Tmem184b	0.000169977372891157
ENSMUSG00000101655		0.000173564905968491
ENSMUSG00000055942	Gm4745	0.000175637808441696
ENSMUSG00000051159	Cited1	0.000178039211495021
ENSMUSG00000001418	0610031J06Rik	0.000180756640187919
ENSMUSG00000036923	Stox1	0.000181454570938639
ENSMUSG00000003072	Atp5d	0.000182544713672187
ENSMUSG00000052819	Best2	0.000182598760576262
ENSMUSG00000046997	Spsb4	0.000198884762187654
ENSMUSG00000041313	Slc7a1	0.000212526089768633
ENSMUSG00000023032	Slc4a8	0.000221532007363539
ENSMUSG00000034066	Farp2	0.000228330255990472
ENSMUSG00000062773	Tex101	0.000231465957363538
ENSMUSG00000041346	Wrap53	0.000239939788162678
ENSMUSG00000015341	Golga7	0.000251217887491997
ENSMUSG00000026246	Alppl2	0.000251217887491997
ENSMUSG00000020766	Galk1	0.000251251229086231
ENSMUSG00000002550	Uck1	0.000261189147773715
ENSMUSG00000059013	Sh2d3c	0.00027990597033268
ENSMUSG00000003581	Rnf215	0.00028816871568532
ENSMUSG00000020262	Adarb1	0.000293531315204794
ENSMUSG00000037211	Spry1	0.00029766968587542
ENSMUSG00000038496	Slc19a3	0.000299320109979817
ENSMUSG00000001323	Srr	0.000316582440547452
ENSMUSG00000034482	Ly6g5c	0.000317104735372343
ENSMUSG00000032009	Sesn3	0.000338028873725113
ENSMUSG00000022792	Yars2	0.000338219886493429
ENSMUSG00000031986	Sprtn	0.0003491559332642
ENSMUSG00000004665	Cnn2	0.000349184932345218
ENSMUSG00000046822	Slc39a3	0.000356917227299129
ENSMUSG00000087260	Lamtor5	0.000359749205768763
ENSMUSG00000004319	Clcn3	0.000376338233400517
ENSMUSG00000032577	Mapkapk3	0.00037812790910457
ENSMUSG00000049305	Ccdc71	0.000385635695610132
ENSMUSG00000028300	3110043O21Rik	0.000386780307486927
ENSMUSG00000045053	Kcng3	0.000389551667463306
ENSMUSG00000028109	Hormad1	0.00039756914364457
ENSMUSG00000029270	Fam69a	0.00039818282320552
ENSMUSG00000020974	Pole2	0.00042015219505494
ENSMUSG00000029415	Sdad1	0.000426150883705556
ENSMUSG00000025355	Mmp19	0.00043936578190147
ENSMUSG00000032394	Igdcc3	0.000451592975540017
ENSMUSG00000026566	Mpzl1	0.000468104430379887
ENSMUSG00000045019	Acer1	0.000483781934805853
ENSMUSG00000064194	Zfp936	0.000491244086549597
ENSMUSG00000025171	Ubtd1	0.000510332422033646
ENSMUSG00000043155	Hpdl	0.000511102275617861
ENSMUSG00000002014	Ssr4	0.000569667279274838
ENSMUSG00000017405	Nek8	0.000587494275564401
ENSMUSG00000039461	Tcta	0.000596026527337944
ENSMUSG00000026083	Eif5b	0.000617699310875174
ENSMUSG00000054379	2410024N13Rik	0.000625511653805993
ENSMUSG00000031105	Slc25a14	0.00064497225278923
ENSMUSG00000042506	Usp22	0.000645313670395414
ENSMUSG00000029098	Acox3	0.000669781263814308
ENSMUSG00000031155	Pim2	0.000676556721360316
ENSMUSG00000033644	Piwil2	0.000758842648348678
ENSMUSG00000057667	Bloc1s3	0.000763939111647201
ENSMUSG00000024070	Prkd3	0.000802786025843521
ENSMUSG00000101609		0.000814367241313106
ENSMUSG00000030200	Bcl2l14	0.000834970973852807
ENSMUSG00000012705	Retn	0.000901431834897344
ENSMUSG00000041961	Znrf3	0.000913564946703921
ENSMUSG00000020829	Slc46a1	0.000922877738578119
ENSMUSG00000023755	Rhebl1	0.00095406924399165
ENSMUSG00000092958	Mir5128	0.000978405628624796
ENSMUSG00000041488	Stx3	0.000990822851222492
ENSMUSG00000026127	Imp4	0.00099515644777636
ENSMUSG00000050240	Hic2	0.00101469089368411
ENSMUSG00000022404	Slc25a17	0.00114130729548834
ENSMUSG00000056962	Jmjd6	0.0011429354764097
ENSMUSG00000092576	Gm7235	0.00117536231011959
ENSMUSG00000002108	Nr1h3	0.00118542005063665
ENSMUSG00000006736	Tspan31	0.00120981141733889
ENSMUSG00000025277	Abhd6	0.00121388640876777
ENSMUSG00000004233	Wars2	0.00127659465704364
ENSMUSG00000001525	Tubb5	0.00131323789200423
ENSMUSG00000011254	Thg1l	0.00133540621573273
ENSMUSG00000078789	Dph1	0.00134639731963689
ENSMUSG00000003208	Ccdc94	0.00140434815095144
ENSMUSG00000025287	Acot9	0.00156895582386849
ENSMUSG00000048330	Ric3	0.00159922109327299
ENSMUSG00000022441	Efcab6	0.00163512084823263
ENSMUSG00000036815	Dpp10	0.00163512084823263
ENSMUSG00000042111	Ccdc115	0.00163512084823263
ENSMUSG00000047284	Neurl4	0.00164815917494752
ENSMUSG00000011114	Tbrg1	0.00172459365143168
ENSMUSG00000034620	Tmem5	0.00173414455688466
ENSMUSG00000049871	Nlrc3	0.0017354315551793
ENSMUSG00000011958	Bnip2	0.00174226350674774
ENSMUSG00000030824	Nucb1	0.00174226350674774
ENSMUSG00000003418	St8sia6	0.00200405497165294
ENSMUSG00000009941	Nxf2	0.00202019878979208
ENSMUSG00000000916	Nsun5	0.00207447018899275
ENSMUSG00000030934	Oat	0.00207447018899275
ENSMUSG00000030471	Zdhhc13	0.00211966835517143
ENSMUSG00000031762	Mt2	0.00211966835517143
ENSMUSG00000032198	Dock6	0.00211966835517143
ENSMUSG00000028970	Abcb1b	0.00212486835616357
ENSMUSG00000050697	Prkaa1	0.00212486835616357
ENSMUSG00000027122	Arl14ep	0.00216489403337308
ENSMUSG00000051166	Eml5	0.00217838649932678
ENSMUSG00000001555	Fkbp10	0.00223808733876529
ENSMUSG00000029206	Nsun7	0.00233359463535063
ENSMUSG00000079162	Trim43b	0.00233359463535063
ENSMUSG00000044452	Zfp507	0.00246556748050786
ENSMUSG00000040407	Akap9	0.00250735900876474
ENSMUSG00000044345	Marveld1	0.00252602507082129
ENSMUSG00000030469	Zfp719	0.00256517218231275
ENSMUSG00000022856	Tmem41a	0.0026159560364265
ENSMUSG00000064370	mt-Cytb	0.0026159560364265
ENSMUSG00000031979	Cog2	0.00264980864301071
ENSMUSG00000024101	Wash	0.00267222978496508
ENSMUSG00000022684	Bfar	0.00274716258892935
ENSMUSG00000036749	Pramel5	0.00284530562665233
ENSMUSG00000019806	Aig1	0.0028754178103445
ENSMUSG00000005871	Apc	0.00295939081944782
ENSMUSG00000030374	Strn4	0.00296936350019715
ENSMUSG00000051176	Zfp42	0.00309563887678127
ENSMUSG00000033419	Snap91	0.00311975699962343
ENSMUSG00000020986	Sec23a	0.00318392211434466
ENSMUSG00000020929	Eftud2	0.00322280560336172
ENSMUSG00000052429	Prmt1	0.00327305155007469
ENSMUSG00000064210	Ano6	0.00330665089978716
ENSMUSG00000013707	Tnfaip8l2	0.00338491798762509
ENSMUSG00000021376	Tpmt	0.0033971580970687
ENSMUSG00000032383	Ppib	0.00352363026520112
ENSMUSG00000028675	Pnrc2	0.00363463583346339
ENSMUSG00000030254	Rad18	0.00369695203355596
ENSMUSG00000001558	Klhl10	0.00380825192869177
ENSMUSG00000050796	B3galt6	0.0038096486527074
ENSMUSG00000061559	Wdr61	0.00387886926870993
ENSMUSG00000071302	2610044O15Rik8	0.00418391478973354
ENSMUSG00000006731	B4galnt1	0.00427704255317948
ENSMUSG00000025731	0610011F06Rik	0.00427704255317948
ENSMUSG00000000028	Cdc45	0.00454095327594686
ENSMUSG00000031134	Rbmx	0.00454095327594686
ENSMUSG00000031264	Btk	0.00468004066448398
ENSMUSG00000022571	Pycrl	0.00469960002664428
ENSMUSG00000030560	Ctsc	0.00478446840254382
ENSMUSG00000089726	Mir17hg	0.00478446840254382
ENSMUSG00000029416	Slc15a4	0.00491837536967297
ENSMUSG00000025257	Ribc1	0.00492982450228087
ENSMUSG00000010760	Phlda2	0.00503943006921621
ENSMUSG00000037315	Phf16	0.00520029929828787
ENSMUSG00000066613	Zfp932	0.00539917888785259
ENSMUSG00000022978	Mis18a	0.00540048359851432
ENSMUSG00000025777	Gdap1	0.00545353779992133
ENSMUSG00000036792	Mbd5	0.00545353779992133
ENSMUSG00000017756	Slc12a7	0.00548071993717923
ENSMUSG00000043895	S1pr2	0.00561540867768507
ENSMUSG00000069633	Pex11g	0.00562750018876918
ENSMUSG00000028744	Pqlc2	0.00568245470679271
ENSMUSG00000015806	Qdpr	0.00611143139978756
ENSMUSG00000022110	Sucla2	0.00611143139978756
ENSMUSG00000001240	Ramp2	0.00637031700280711
ENSMUSG00000033589	Reep4	0.00637031700280711
ENSMUSG00000031971	Ccsap	0.00642782235483786
ENSMUSG00000091490	Triml2	0.00644731562121153
ENSMUSG00000039096	Rsad1	0.00658130798758311
ENSMUSG00000022337	Emc2	0.00702475559431004
ENSMUSG00000034903	Cobll1	0.00702475559431004
ENSMUSG00000026701	Prdx6	0.00724099568737413
ENSMUSG00000027900	Dram2	0.00724099568737413
ENSMUSG00000029027	Dffb	0.00742429647659526
ENSMUSG00000031831	Dnaaf1	0.0074407552186754
ENSMUSG00000027937	Jtb	0.00745044078956382
ENSMUSG00000090693	Trim43a	0.00749668379988816
ENSMUSG00000030759	Far1	0.00762149050208181
ENSMUSG00000036432	Siah2	0.0078117534275594
ENSMUSG00000039234	Sec24d	0.0078117534275594
ENSMUSG00000025358	Cdk2	0.00798942320826779
ENSMUSG00000017550	Atad5	0.00813469127421331
ENSMUSG00000049482	Ctu2	0.008719833025599
ENSMUSG00000039958	Mettl20	0.00890661204623312
ENSMUSG00000024209	1700061G19Rik	0.0091764828607811
ENSMUSG00000003868	Ruvbl2	0.00925279529028402
ENSMUSG00000021025	Nfkbia	0.00925279529028402
ENSMUSG00000022613	Miox	0.00925279529028402
ENSMUSG00000034765	Dusp5	0.00925279529028402
ENSMUSG00000090470	2410012M07Rik	0.00925279529028402
ENSMUSG00000037904	Ankrd9	0.00932769854138295
ENSMUSG00000059791	Nrm	0.0093586816687155
ENSMUSG00000031827	Cotl1	0.00989843593171521
ENSMUSG00000033216	Eefsec	0.00989843593171521
ENSMUSG00000099432		0.0100683810504273
ENSMUSG00000070003	Ssbp4	0.0101690038825433
ENSMUSG00000074064	Mlycd	0.0101690038825433
ENSMUSG00000038302	Lace1	0.0103390208952774
ENSMUSG00000029070	Mxra8	0.0103395147130276
ENSMUSG00000027381	Bcl2l11	0.0106185009163396
ENSMUSG00000000149	Gna12	0.010685292226518
ENSMUSG00000024457	Trim26	0.0106866061453615
ENSMUSG00000040761	Spen	0.0108607671258861
ENSMUSG00000015846	Rxra	0.0110130034596804
ENSMUSG00000038417	Fig4	0.0110603258300063
ENSMUSG00000025137	Pcyt2	0.0111479815930303
ENSMUSG00000035828	Pim3	0.0111767894223839
ENSMUSG00000036639	Nudt1	0.0111767894223839
ENSMUSG00000026489	Adck3	0.0112426687462357
ENSMUSG00000062376	2010012O05Rik	0.0113028640693824
ENSMUSG00000053141	Ptprt	0.0117744058700164
ENSMUSG00000064351	mt-Co1	0.0118202755226218
ENSMUSG00000026739	Bmi1	0.0119020633324924
ENSMUSG00000016382	Pls3	0.0122422792578342
ENSMUSG00000098832	Kdm4dl	0.0126803427119142
ENSMUSG00000060708	Bloc1s4	0.0127337025136263
ENSMUSG00000026202	Tuba4a	0.0128162080935117
ENSMUSG00000024592	C330018D20Rik	0.0129291935173141
ENSMUSG00000019916	P4ha1	0.0131311514051323
ENSMUSG00000040013	Fkbp6	0.0132502284985763
ENSMUSG00000023106	Denr	0.013327659198768
ENSMUSG00000036752	Tubb4b	0.013422666929063
ENSMUSG00000033285	Wdr3	0.0136242835966249
ENSMUSG00000057788	Ddx49	0.0136242835966249
ENSMUSG00000042729	Wdr74	0.0136587467341159
ENSMUSG00000025838	Pramel6	0.0139207407273392
ENSMUSG00000007021	Syngr3	0.0143015251802029
ENSMUSG00000042268	Slc26a9	0.0143015251802029
ENSMUSG00000071654	AI462493	0.0144668038944143
ENSMUSG00000062510	Nsl1	0.0144773751611203
ENSMUSG00000068391	Chrac1	0.0146005286332562
ENSMUSG00000093773	Gm18355	0.0146669784922069
ENSMUSG00000032067	Pts	0.0147119248685516
ENSMUSG00000053799	Exoc6	0.014745540554677
ENSMUSG00000029465	Arpc3	0.0148590375381677
ENSMUSG00000032412	Atp1b3	0.0148713560697813
ENSMUSG00000025396	Hsd17b6	0.0149921594903246
ENSMUSG00000096144	B020004C17Rik	0.0151260284152968
ENSMUSG00000036196	Slc26a8	0.0162073607534157
ENSMUSG00000036940	Kdm1a	0.0162889658907457
ENSMUSG00000041035	Dpcd	0.0166032665577601
ENSMUSG00000066137	Gm11487	0.0166530095089859
ENSMUSG00000040350	Trim7	0.0166929824946246
ENSMUSG00000026766	Mmadhc	0.0167147198277452
ENSMUSG00000027327	1700037H04Rik	0.0167710149213039
ENSMUSG00000042262	Ccr8	0.0169511353071027
ENSMUSG00000027628	Aar2	0.0171336567749976
ENSMUSG00000028343	Erp44	0.0171336567749976
ENSMUSG00000067653	Ankrd23	0.0171336567749976
ENSMUSG00000028292	Rars2	0.0174016624808959
ENSMUSG00000056536	Pign	0.0175072674751423
ENSMUSG00000057497	Fam136a	0.0177682975657388
ENSMUSG00000079020	Slc45a4	0.0177682975657388
ENSMUSG00000028932	Psmc2	0.0179713768896249
ENSMUSG00000083844	2210015D19Rik	0.0181766040755518
ENSMUSG00000016239	Lonrf3	0.0183960988597234
ENSMUSG00000022663	Atg3	0.018788496309432
ENSMUSG00000044252	Osbpl1a	0.019326400037952
ENSMUSG00000039704	Lmbrd2	0.0194091789118718
ENSMUSG00000021701	Plk2	0.0195350943281981
ENSMUSG00000060279	Ap2a1	0.0195350943281981
ENSMUSG00000030045	Mrpl19	0.0195471483051186
ENSMUSG00000048327	Ckap2l	0.0195471483051186
ENSMUSG00000020424	Gatsl3	0.0201082390226107
ENSMUSG00000022507	1810013L24Rik	0.0201082390226107
ENSMUSG00000042099	Kank3	0.0202693382842895
ENSMUSG00000096316	Gm6432	0.0202693382842895
ENSMUSG00000099440		0.0205050667255834
ENSMUSG00000053550	Shisa7	0.0206608934337457
ENSMUSG00000064337	mt-Rnr1	0.0208894177731791
ENSMUSG00000032902	Slc16a1	0.0211430086600034
ENSMUSG00000025068	Gsto1	0.0213636901882468
ENSMUSG00000027285	Haus2	0.0214818819895699
ENSMUSG00000025545	Clybl	0.0215521484807326
ENSMUSG00000015714	Cers2	0.0216603578727235
ENSMUSG00000031221	Igbp1	0.0219791883519325
ENSMUSG00000053360	F730035P03Rik	0.0223770630206959
ENSMUSG00000026840	Lamc3	0.0225771635362463
ENSMUSG00000047237	Fbxw21	0.0229289016673255
ENSMUSG00000031490	Eif4ebp1	0.0233654278489205
ENSMUSG00000032309	Fbxo22	0.0234210786996543
ENSMUSG00000020111	Micu1	0.0237143933080997
ENSMUSG00000016319	Slc25a5	0.0238381650782805
ENSMUSG00000038368	Focad	0.0240104316465662
ENSMUSG00000062202	Btbd9	0.0241612502528243
ENSMUSG00000021939	Ctsb	0.0242934986283182
ENSMUSG00000040447	Spns2	0.0242934986283182
ENSMUSG00000042787	Exog	0.0251816733994789
ENSMUSG00000044783	Hjurp	0.0255067673079674
ENSMUSG00000011267	Zfp296	0.0257913152585142
ENSMUSG00000022346	Myc	0.0260177755055353
ENSMUSG00000025607	Copg2	0.0260177755055353
ENSMUSG00000027655	Dhx35	0.0260177755055353
ENSMUSG00000027298	Tyro3	0.0261265305567343
ENSMUSG00000042724	Map3k9	0.0261265305567343
ENSMUSG00000074794	Arrdc3	0.0261901741408295
ENSMUSG00000032489	Kif9	0.0265140472860587
ENSMUSG00000027883	Gpsm2	0.0265721417513819
ENSMUSG00000061024	Rrs1	0.0269541254910309
ENSMUSG00000031168	Ebp	0.026978510877186
ENSMUSG00000020689	Itgb3	0.0270508303355701
ENSMUSG00000021910	Nisch	0.0270956929346713
ENSMUSG00000022545	Ercc4	0.0274137617866001
ENSMUSG00000040734	Ppp1r13l	0.0276699471103105
ENSMUSG00000039103	Nexn	0.0278714762426727
ENSMUSG00000025534	Gusb	0.0278884270389928
ENSMUSG00000025584	Pde8a	0.0280290322619885
ENSMUSG00000028640	Tfap2c	0.0281762708468399
ENSMUSG00000030555	Ttc23	0.0281762708468399
ENSMUSG00000022305	Lrp12	0.0286998162951229
ENSMUSG00000033966	Cdkl4	0.0288349892596482
ENSMUSG00000007880	Arid1a	0.0289043632297313
ENSMUSG00000017548	Suz12	0.0290579557811123
ENSMUSG00000019791	Hint3	0.0290915942882779
ENSMUSG00000021715	Cwc27	0.0292805436867575
ENSMUSG00000034189	Hsdl1	0.0292805436867575
ENSMUSG00000024213	Nudt3	0.0293995552310237
ENSMUSG00000020918	Kat2a	0.0296896682455566
ENSMUSG00000036698	Ago2	0.0296896682455566
ENSMUSG00000050821	Fam131a	0.0296896682455566
ENSMUSG00000040618	Pck2	0.0300695895675287
ENSMUSG00000026577	Blzf1	0.0301222551252832
ENSMUSG00000074832	2410141K09Rik	0.0304759344375849
ENSMUSG00000020407	Upp1	0.0305173757898305
ENSMUSG00000036459	Wtip	0.0309393510348154
ENSMUSG00000035378	Shq1	0.0309543322376525
ENSMUSG00000069520	Tmem19	0.0313632116460963
ENSMUSG00000026675	Hsd17b7	0.0325556407560977
ENSMUSG00000020273	Papolg	0.0330414876617526
ENSMUSG00000018761	Mpdu1	0.0332236424140125
ENSMUSG00000002028	Kmt2a	0.0341825648237809
ENSMUSG00000006442	Srm	0.0341825648237809
ENSMUSG00000022471	Xrcc6	0.0344608639081521
ENSMUSG00000012640	Zfp715	0.0346709142303023
ENSMUSG00000042505	Acn9	0.0346709142303023
ENSMUSG00000028567	Txndc12	0.0351366993851685
ENSMUSG00000024294	Mib1	0.0353679733200515
ENSMUSG00000005447	Pafah1b3	0.0354763850838988
ENSMUSG00000031458	Coprs	0.0354763850838988
ENSMUSG00000037636	Slc25a43	0.0354763850838988
ENSMUSG00000097154	Gm26510	0.0354763850838988
ENSMUSG00000023905	Tnfrsf12a	0.0358191381868003
ENSMUSG00000034432	Cops8	0.0360218143192728
ENSMUSG00000075611	Gm11545	0.0383294391203915
ENSMUSG00000021953	Tdh	0.0387951384846649
ENSMUSG00000030707	Coro1a	0.0397092550446835
ENSMUSG00000051403	Ppp1r37	0.0397186080392018
ENSMUSG00000051257	Trap1a	0.0402399479341326
ENSMUSG00000001436	Slc19a1	0.0406520663137098
ENSMUSG00000047407	Tgif1	0.0408973537949085
ENSMUSG00000098915	Rpl15-ps2	0.0416955197083123
ENSMUSG00000029765	Plxna4	0.0423001750208545
ENSMUSG00000035637	Grhpr	0.0434125410596217
ENSMUSG00000031792	Usb1	0.0434156035722805
ENSMUSG00000028413	B4galt1	0.0435520551478825
ENSMUSG00000050751	Pgbd5	0.0438032620104755
ENSMUSG00000062526	Mppe1	0.0438032620104755
ENSMUSG00000049606	Zfp644	0.0442236953722214
ENSMUSG00000025764	Phf17	0.0443441364865032
ENSMUSG00000027805	Pfn2	0.0447558141250327
ENSMUSG00000027115	Kif18a	0.0448822079509595
ENSMUSG00000090290	Gm17296	0.0453012435801037
ENSMUSG00000030747	Dgat2	0.0455204435734939
ENSMUSG00000060985	Tdrd5	0.0458841647572476
ENSMUSG00000025223	Ldb1	0.0468164451242651
ENSMUSG00000046727	Cystm1	0.046907336841521
ENSMUSG00000074811	Hps6	0.0471090780656751
ENSMUSG00000020547	Bzw2	0.0476562816047998
ENSMUSG00000041773	Enc1	0.0476562816047998
ENSMUSG00000029569	Tmem168	0.04774124933107
ENSMUSG00000020892	Aloxe3	0.0508403584522765
ENSMUSG00000064065	Ipcef1	0.0516651100429121
ENSMUSG00000034731	Dgkh	0.0524717504258424
ENSMUSG00000021690	Jmy	0.0525594255580633
ENSMUSG00000028385	Snx30	0.0530273981079366
ENSMUSG00000021868	Ppif	0.0533282217216324
ENSMUSG00000029173	Sepsecs	0.0536355252584414
ENSMUSG00000024575	Pde6a	0.0537726562053954
ENSMUSG00000025421	Hdhd2	0.0539845242570137
ENSMUSG00000020792	Exoc7	0.0551947907515901
ENSMUSG00000037989	Wnk2	0.0551947907515901
ENSMUSG00000037234	Hook3	0.0572432954482414
ENSMUSG00000067702	Tuba3a	0.0580318518877257
ENSMUSG00000097290	1300002E11Rik	0.0584103385314288
ENSMUSG00000041459	Tardbp	0.0586919972686671
ENSMUSG00000047242	Taf9b	0.0586919972686671
ENSMUSG00000003779	Kif20a	0.058780553305068
ENSMUSG00000038520	Tbc1d17	0.060479676495626
ENSMUSG00000035451	Foxa1	0.0608929238203462
ENSMUSG00000032485	Scap	0.0610719383934819
ENSMUSG00000034006	Pqlc1	0.0610954843271768
ENSMUSG00000045409	Trim39	0.0615358054276176
ENSMUSG00000024180	Tmem8	0.0618304660710367
ENSMUSG00000008855	Hdac5	0.061963256100321
ENSMUSG00000055373	Fut9	0.0621353708610596
ENSMUSG00000050973	Gdpgp1	0.062257155179328
ENSMUSG00000020537	Drg2	0.0624462114178656
ENSMUSG00000022673	Mcm4	0.0636817555999034
ENSMUSG00000050640	Tmem150c	0.0640278955803556
ENSMUSG00000070565	Rasal2	0.0644293379106018
ENSMUSG00000007603	Dus3l	0.0652386476111415
ENSMUSG00000034320	Slc26a2	0.0653484352071395
ENSMUSG00000019087	Atp6ap1	0.0654420297851649
ENSMUSG00000001467	Cyp51	0.0662439860330169
ENSMUSG00000055069	Rab39	0.0662458252939341
ENSMUSG00000025839	Pramel7	0.0663544199633349
ENSMUSG00000032604	Qars	0.0670881718229344
ENSMUSG00000043962	Thrap3	0.0676214424199973
ENSMUSG00000043929	Klhl15	0.0682598804643606
ENSMUSG00000029571	Tmem106b	0.0691182568513158
ENSMUSG00000053716	Dusp7	0.0691182568513158
ENSMUSG00000098178	Gm26924	0.0696506361377548
ENSMUSG00000020889	Nr1d1	0.0697202591601929
ENSMUSG00000024290	Rock1	0.0697202591601929
ENSMUSG00000026641	Usf1	0.0703742782744963
ENSMUSG00000028657	Ppt1	0.0704954126454013
ENSMUSG00000058046	4933430I17Rik	0.0704954126454013
ENSMUSG00000025925	Terf1	0.0705095302660714
ENSMUSG00000084034	Gm12617	0.0713420906076683
ENSMUSG00000080893	Gm15920	0.0718655201907478
ENSMUSG00000086859	2810008D09Rik	0.0722098219097533
ENSMUSG00000024313	Mep1b	0.072385388848574
ENSMUSG00000001962	Fam50a	0.0751767824897598
ENSMUSG00000032187	Smarca4	0.0751767824897598
ENSMUSG00000004113	Cacna1b	0.075288976588593
ENSMUSG00000015488	Cacfd1	0.075288976588593
ENSMUSG00000022477	Aco2	0.075288976588593
ENSMUSG00000031949	Adat1	0.0754986377857277
ENSMUSG00000024772	Ehd1	0.0756391625696191
ENSMUSG00000039183	Nubp2	0.0761282388641606
ENSMUSG00000027954	Efna1	0.0770206078157263
ENSMUSG00000039987	Phtf2	0.077464101704921
ENSMUSG00000028172	Tacr3	0.0776032310259363
ENSMUSG00000033416	Gucd1	0.0780969957907139
ENSMUSG00000070705	Eid2b	0.0792068599974345
ENSMUSG00000028392	Bspry	0.079735660374821
ENSMUSG00000032586	Traip	0.079735660374821
ENSMUSG00000050930	Map10	0.079735660374821
ENSMUSG00000024789	Jak2	0.0820095216365048
ENSMUSG00000040010	Slc7a5	0.0821115289273576
ENSMUSG00000060935	AI597468	0.0821115289273576
ENSMUSG00000021670	Hmgcr	0.0824779536700044
ENSMUSG00000001138	Cnnm3	0.083465566699016
ENSMUSG00000046694	Fam46b	0.0837820617731463
ENSMUSG00000025221	Kcnip2	0.0849566370809346
ENSMUSG00000041779	Tram2	0.0861016191395603
ENSMUSG00000029007	Agtrap	0.086279752524521
ENSMUSG00000019818	Cd164	0.0869219403231131
ENSMUSG00000031765	Mt1	0.0872702983804734
ENSMUSG00000057606	Colq	0.0872702983804734
ENSMUSG00000027775	Mfsd1	0.0880753748158841
ENSMUSG00000042380	Smim12	0.0890401895724026
ENSMUSG00000028467	Gba2	0.0894924345002277
ENSMUSG00000042472	Zfp410	0.0902813485477096
ENSMUSG00000041583	Obox6	0.0909305224309268
ENSMUSG00000025538	Sumf2	0.0913706248023013
ENSMUSG00000074071	Fam169b	0.0913706248023013
ENSMUSG00000021884	Hacl1	0.0916632664135918
ENSMUSG00000040413	Timd2	0.0933553181328103
ENSMUSG00000022964	Tmem50b	0.0946237649922116
ENSMUSG00000036908	Unc93b1	0.0946237649922116
ENSMUSG00000044991	1110034G24Rik	0.0953330319977638
ENSMUSG00000029860	Zyx	0.0963521437429254
ENSMUSG00000038007	Acer2	0.0963521437429254
ENSMUSG00000000131	Xpo6	0.0994534281729503
ENSMUSG00000068101	Cenpm	0.0994534281729503
ENSMUSG00000049721	Gal3st1	0.0998045212616006
ENSMUSG00000045438	Cox19	0.0998094605509159

## Sheet: 4cell_stage
Ensembl Gene ID	Gene Name	Adjusted p-Value
ENSMUSG00000036109	Mbnl3	< 2.2e-16
ENSMUSG00000047501	Cldn4	< 2.2e-16
ENSMUSG00000061517	Sox21	< 2.2e-16
ENSMUSG00000092390	Gm20541	< 2.2e-16
ENSMUSG00000032494	Tdgf1	< 2.2e-16
ENSMUSG00000060149	BC002059	< 2.2e-16
ENSMUSG00000022528	Hes1	< 2.2e-16
ENSMUSG00000050199	Lgr4	< 2.2e-16
ENSMUSG00000098212	Gm20997	< 2.2e-16
ENSMUSG00000027168	Pax6	< 2.2e-16
ENSMUSG00000030754	Copb1	< 2.2e-16
ENSMUSG00000067931	Zfp948	< 2.2e-16
ENSMUSG00000042595	Fam199x	< 2.2e-16
ENSMUSG00000027855	Sycp1	< 2.2e-16
ENSMUSG00000101655		< 2.2e-16
ENSMUSG00000026547	Tagln2	< 2.2e-16
ENSMUSG00000050953	Gja1	< 2.2e-16
ENSMUSG00000021098	4930447C04Rik	< 2.2e-16
ENSMUSG00000072934	Gm15070	< 2.2e-16
ENSMUSG00000055493	Epm2a	< 2.2e-16
ENSMUSG00000071267	Zfp942	< 2.2e-16
ENSMUSG00000074865	Zfp934	< 2.2e-16
ENSMUSG00000058192	Zfp846	< 2.2e-16
ENSMUSG00000072762	4930522L14Rik	< 2.2e-16
ENSMUSG00000029468	P2rx7	< 2.2e-16
ENSMUSG00000021357	Exoc2	< 2.2e-16
ENSMUSG00000074165	Zfp788	< 2.2e-16
ENSMUSG00000009941	Nxf2	< 2.2e-16
ENSMUSG00000072944	Nup62cl	< 2.2e-16
ENSMUSG00000037440	Vnn1	< 2.2e-16
ENSMUSG00000094942	Gm3604	< 2.2e-16
ENSMUSG00000052616	Ccdc79	< 2.2e-16
ENSMUSG00000033184	Tmed7	< 2.2e-16
ENSMUSG00000024317	Rnf138	< 2.2e-16
ENSMUSG00000010592	Dazl	< 2.2e-16
ENSMUSG00000074863	Gm5665	< 2.2e-16
ENSMUSG00000020464	Pnpt1	< 2.2e-16
ENSMUSG00000063383	Zfp947	< 2.2e-16
ENSMUSG00000057614	Gnai1	< 2.2e-16
ENSMUSG00000042063	Zfp386	< 2.2e-16
ENSMUSG00000039224	D1Pas1	< 2.2e-16
ENSMUSG00000044501	Zfp758	< 2.2e-16
ENSMUSG00000074731	Zfp345	< 2.2e-16
ENSMUSG00000059897	Zfp930	< 2.2e-16
ENSMUSG00000026646	Suv39h2	< 2.2e-16
ENSMUSG00000021427	Ssr1	< 2.2e-16
ENSMUSG00000051185	Fam174a	< 2.2e-16
ENSMUSG00000074867	Zfp808	< 2.2e-16
ENSMUSG00000069041	Slc25a31	< 2.2e-16
ENSMUSG00000078872	Gm14401	< 2.2e-16
ENSMUSG00000023892	Zfp51	< 2.2e-16
ENSMUSG00000047139	Cd24a	< 2.2e-16
ENSMUSG00000020273	Papolg	< 2.2e-16
ENSMUSG00000069743	Zfp820	< 2.2e-16
ENSMUSG00000039841	Zfp800	< 2.2e-16
ENSMUSG00000079009	Gm14139	< 2.2e-16
ENSMUSG00000092335	Gm7221	< 2.2e-16
ENSMUSG00000022346	Myc	< 2.2e-16
ENSMUSG00000060935	AI597468	< 2.2e-16
ENSMUSG00000062949	Atp11c	< 2.2e-16
ENSMUSG00000066000	2610305D13Rik	< 2.2e-16
ENSMUSG00000064194	Zfp936	< 2.2e-16
ENSMUSG00000025040	Fundc1	< 2.2e-16
ENSMUSG00000062518	Zfp534	< 2.2e-16
ENSMUSG00000053347	Zfp943	< 2.2e-16
ENSMUSG00000026031	Cflar	< 2.2e-16
ENSMUSG00000020280	Pus10	< 2.2e-16
ENSMUSG00000090015	Gm15446	< 2.2e-16
ENSMUSG00000022829	Stxbp5l	< 2.2e-16
ENSMUSG00000047141	Zfp654	< 2.2e-16
ENSMUSG00000028195	Cyr61	< 2.2e-16
ENSMUSG00000098015	Gm6600	< 2.2e-16
ENSMUSG00000056260	Lrif1	< 2.2e-16
ENSMUSG00000060445	Sycp2	< 2.2e-16
ENSMUSG00000040151	Hs2st1	< 2.2e-16
ENSMUSG00000090744	Gm6871	< 2.2e-16
ENSMUSG00000030103	Bhlhe40	< 2.2e-16
ENSMUSG00000062743	Zfp677	< 2.2e-16
ENSMUSG00000038323	1700066M21Rik	< 2.2e-16
ENSMUSG00000021725	Parp8	< 2.2e-16
ENSMUSG00000074024	4632427E13Rik	< 2.2e-16
ENSMUSG00000021712	Trim23	< 2.2e-16
ENSMUSG00000007872	Id3	< 2.2e-16
ENSMUSG00000080896	Gm14567	< 2.2e-16
ENSMUSG00000021510	A530054K11Rik	< 2.2e-16
ENSMUSG00000025059	Gyk	< 2.2e-16
ENSMUSG00000021945	Zmym2	< 2.2e-16
ENSMUSG00000023882	Zfp54	< 2.2e-16
ENSMUSG00000050777	Tmem37	< 2.2e-16
ENSMUSG00000028690	Mmachc	< 2.2e-16
ENSMUSG00000052852	Reep1	< 2.2e-16
ENSMUSG00000025838	Pramel6	< 2.2e-16
ENSMUSG00000028885	Smpdl3b	< 2.2e-16
ENSMUSG00000025764	Phf17	< 2.2e-16
ENSMUSG00000083863	Gm13341	< 2.2e-16
ENSMUSG00000047648	Fbxo30	< 2.2e-16
ENSMUSG00000031333	Abcb7	< 2.2e-16
ENSMUSG00000067813	Xkr9	< 2.2e-16
ENSMUSG00000036478	Btg1	< 2.2e-16
ENSMUSG00000078502	Gm13212	< 2.2e-16
ENSMUSG00000028367	Txn1	< 2.2e-16
ENSMUSG00000049421	Zfp260	< 2.2e-16
ENSMUSG00000020458	Rtn4	< 2.2e-16
ENSMUSG00000095193	Gm20939	< 2.2e-16
ENSMUSG00000089774	Slc5a3	< 2.2e-16
ENSMUSG00000036749	Pramel5	< 2.2e-16
ENSMUSG00000005836	Gata6	< 2.2e-16
ENSMUSG00000101609		< 2.2e-16
ENSMUSG00000025531	Chm	< 2.2e-16
ENSMUSG00000034690	Nlrp4c	< 2.2e-16
ENSMUSG00000033972	Zfp944	< 2.2e-16
ENSMUSG00000100826		< 2.2e-16
ENSMUSG00000069208	Zfp825	< 2.2e-16
ENSMUSG00000082082	Gm13230	< 2.2e-16
ENSMUSG00000055228	Zfp935	< 2.2e-16
ENSMUSG00000037640	Zfp60	< 2.2e-16
ENSMUSG00000046180	4930550L24Rik	< 2.2e-16
ENSMUSG00000082044	Gm14284	< 2.2e-16
ENSMUSG00000060681	Slc9a6	< 2.2e-16
ENSMUSG00000025094	Slc18a2	< 2.2e-16
ENSMUSG00000092225	Gm2381	< 2.2e-16
ENSMUSG00000040693	Slco4c1	< 2.2e-16
ENSMUSG00000017679	Ttpal	< 2.2e-16
ENSMUSG00000068739	Sars	< 2.2e-16
ENSMUSG00000082884	Gm13339	< 2.2e-16
ENSMUSG00000073535	Gm5532	< 2.2e-16
ENSMUSG00000021714	Cenpk	< 2.2e-16
ENSMUSG00000031555	Adam9	< 2.2e-16
ENSMUSG00000064345	mt-Nd2	< 2.2e-16
ENSMUSG00000022114	Spry2	< 2.2e-16
ENSMUSG00000000308	Ckmt1	< 2.2e-16
ENSMUSG00000032475	Nck1	< 2.2e-16
ENSMUSG00000057409	Zfp53	< 2.2e-16
ENSMUSG00000038891	Prl3b1	< 2.2e-16
ENSMUSG00000023906	Cldn6	< 2.2e-16
ENSMUSG00000009628	Tex15	< 2.2e-16
ENSMUSG00000029821	Dfna5	< 2.2e-16
ENSMUSG00000049300	Prmt6	< 2.2e-16
ENSMUSG00000036282	Naa30	< 2.2e-16
ENSMUSG00000060475	Wtap	< 2.2e-16
ENSMUSG00000032300	1700017B05Rik	< 2.2e-16
ENSMUSG00000036009	Mettl25	< 2.2e-16
ENSMUSG00000022744	Cldn25	< 2.2e-16
ENSMUSG00000078495	Gm13157	< 2.2e-16
ENSMUSG00000048280	Zfp738	< 2.2e-16
ENSMUSG00000028576	Ift74	< 2.2e-16
ENSMUSG00000016487	Ppfibp1	< 2.2e-16
ENSMUSG00000019779	Frk	< 2.2e-16
ENSMUSG00000072761	Gm6712	< 2.2e-16
ENSMUSG00000036022	Fam122b	< 2.2e-16
ENSMUSG00000020290	Xpo1	< 2.2e-16
ENSMUSG00000074887	EU599041	< 2.2e-16
ENSMUSG00000007613	Tgfbr1	< 2.2e-16
ENSMUSG00000045699	Gm21411	< 2.2e-16
ENSMUSG00000069727	Gm5595	< 2.2e-16
ENSMUSG00000062901	Klhl24	< 2.2e-16
ENSMUSG00000096433	Gm4944	< 2.2e-16
ENSMUSG00000034640	Tiparp	< 2.2e-16
ENSMUSG00000058748	Zfp958	< 2.2e-16
ENSMUSG00000031600	Vps37a	< 2.2e-16
ENSMUSG00000026103	Gls	< 2.2e-16
ENSMUSG00000022125	Cln5	< 2.2e-16
ENSMUSG00000043252	Tmem64	< 2.2e-16
ENSMUSG00000032265	Fam46a	< 2.2e-16
ENSMUSG00000056300	Gm13247	< 2.2e-16
ENSMUSG00000038866	Zcchc2	< 2.2e-16
ENSMUSG00000025068	Gsto1	< 2.2e-16
ENSMUSG00000039219	Arid4b	< 2.2e-16
ENSMUSG00000074102	Rbm15b	< 2.2e-16
ENSMUSG00000025326	Ube3a	< 2.2e-16
ENSMUSG00000024259	Slc25a46	< 2.2e-16
ENSMUSG00000027677	Ttc14	< 2.2e-16
ENSMUSG00000065999	Gm13154	< 2.2e-16
ENSMUSG00000050079	Rspry1	< 2.2e-16
ENSMUSG00000031633	Slc25a4	< 2.2e-16
ENSMUSG00000097971	Gm26917	< 2.2e-16
ENSMUSG00000072437	Nanos1	< 2.2e-16
ENSMUSG00000020235	Fzr1	< 2.2e-16
ENSMUSG00000037894	H2afz	< 2.2e-16
ENSMUSG00000100862		< 2.2e-16
ENSMUSG00000033186	Mzt1	< 2.2e-16
ENSMUSG00000056383	AI987944	< 2.2e-16
ENSMUSG00000033419	Snap91	< 2.2e-16
ENSMUSG00000031239	Itm2a	< 2.2e-16
ENSMUSG00000060499	Rpl10l	< 2.2e-16
ENSMUSG00000023845	Lnpep	< 2.2e-16
ENSMUSG00000070709	1700049G17Rik	< 2.2e-16
ENSMUSG00000079038	D130040H23Rik	< 2.2e-16
ENSMUSG00000031197	Vbp1	< 2.2e-16
ENSMUSG00000062014	Gmfb	< 2.2e-16
ENSMUSG00000028719	Cmpk1	< 2.2e-16
ENSMUSG00000086429	Gt(ROSA)26Sor	< 2.2e-16
ENSMUSG00000029836	Cbx3	< 2.2e-16
ENSMUSG00000101939		< 2.2e-16
ENSMUSG00000045414	1190002N15Rik	< 2.2e-16
ENSMUSG00000001525	Tubb5	< 2.2e-16
ENSMUSG00000010760	Phlda2	< 2.2e-16
ENSMUSG00000000581	C1d	< 2.2e-16
ENSMUSG00000037904	Ankrd9	< 2.2e-16
ENSMUSG00000086127	Gm11934	2.21454493031353e-16
ENSMUSG00000022205	Sub1	2.94337498455884e-16
ENSMUSG00000012705	Retn	3.14466809544964e-16
ENSMUSG00000031246	Sh3bgrl	3.39851870501937e-16
ENSMUSG00000079470	Utp14b	3.39851870501937e-16
ENSMUSG00000073700	Klhl21	3.69923880699627e-16
ENSMUSG00000003623	Crot	4.11667710283979e-16
ENSMUSG00000026399	Cd55	4.24255639314593e-16
ENSMUSG00000073639	Rab18	5.50369497773832e-16
ENSMUSG00000066613	Zfp932	8.65716809083515e-16
ENSMUSG00000052415	Tchh	8.84914443094008e-16
ENSMUSG00000024512	Dynap	1.19765915610008e-15
ENSMUSG00000019256	Ahr	1.44756306161277e-15
ENSMUSG00000028109	Hormad1	1.51872381008793e-15
ENSMUSG00000027011	Ube2e3	1.72739712605266e-15
ENSMUSG00000027650	Tti1	1.73057342058452e-15
ENSMUSG00000003282	Plag1	1.87504306997037e-15
ENSMUSG00000033392	Clasp2	1.87504306997037e-15
ENSMUSG00000026463	Atp2b4	2.29239958847024e-15
ENSMUSG00000062078	Qk	2.45289110946502e-15
ENSMUSG00000042500	Ago4	2.99031406245977e-15
ENSMUSG00000020063	Sirt1	3.17169746145764e-15
ENSMUSG00000003929	Zfp81	3.40202074924111e-15
ENSMUSG00000024234	Mtpap	4.9919146986785e-15
ENSMUSG00000034349	Smc4	5.60072715937646e-15
ENSMUSG00000000628	Hk2	7.10329562389923e-15
ENSMUSG00000071302	2610044O15Rik8	7.84590251836077e-15
ENSMUSG00000056763	Cspp1	8.3195154021984e-15
ENSMUSG00000072964	Bhlhb9	8.62038606829978e-15
ENSMUSG00000022034	Esco2	8.78371521593909e-15
ENSMUSG00000026739	Bmi1	9.04379851552549e-15
ENSMUSG00000074071	Fam169b	9.96589651810785e-15
ENSMUSG00000033964	Zbtb41	1.03968799373175e-14
ENSMUSG00000045106	Ccdc73	1.03968799373175e-14
ENSMUSG00000050931	Sgms2	1.1238201637509e-14
ENSMUSG00000098905	Zfp953	1.18581599449146e-14
ENSMUSG00000090952	Gm17251	1.42095139560338e-14
ENSMUSG00000021758	Ddx4	1.47605827073479e-14
ENSMUSG00000026761	Orc4	1.53531451934995e-14
ENSMUSG00000049932	H2afx	1.76162217936461e-14
ENSMUSG00000051451	Crebzf	1.99883748730868e-14
ENSMUSG00000028572	Hook1	2.02922266547233e-14
ENSMUSG00000029502	Golga3	2.20104356005226e-14
ENSMUSG00000047751	Utf1	2.24479672556305e-14
ENSMUSG00000020077	Srgn	2.31781772041415e-14
ENSMUSG00000058093	AA987161	2.36076098016418e-14
ENSMUSG00000047534	Mis18bp1	2.38039487088876e-14
ENSMUSG00000068134	Zfp120	2.63186099639354e-14
ENSMUSG00000063229	Ldha	3.29770537610608e-14
ENSMUSG00000064339	mt-Rnr2	3.72933005256476e-14
ENSMUSG00000069206	Zfp874a	3.99059740823426e-14
ENSMUSG00000027206	Cops2	4.28652995207421e-14
ENSMUSG00000000838	Fmr1	5.22161679724602e-14
ENSMUSG00000074794	Arrdc3	7.14848674422262e-14
ENSMUSG00000074832	2410141K09Rik	7.21530998797015e-14
ENSMUSG00000034317	Trim59	7.92167089867587e-14
ENSMUSG00000071470	Ccnb1ip1	9.06717919565634e-14
ENSMUSG00000000787	Ddx3x	1.08047873749256e-13
ENSMUSG00000022864	D16Ertd472e	1.10772589398828e-13
ENSMUSG00000036503	Rnf13	1.44584012617087e-13
ENSMUSG00000035104	Eva1a	1.54750404885203e-13
ENSMUSG00000034653	Ythdc2	1.79157873641257e-13
ENSMUSG00000090553	Snrpe	1.93782980511121e-13
ENSMUSG00000037434	Slc30a1	1.99275402068091e-13
ENSMUSG00000018068	Ints2	2.05308603555961e-13
ENSMUSG00000001768	Rin2	2.09026394652378e-13
ENSMUSG00000009670	Tex11	2.36399948636057e-13
ENSMUSG00000067430	Zfp763	2.76838151513349e-13
ENSMUSG00000005268	Prlr	2.89979069415846e-13
ENSMUSG00000078902	Gm14443	3.0267176154884e-13
ENSMUSG00000031168	Ebp	3.47989836425701e-13
ENSMUSG00000021520	Uqcrb	3.89433171697992e-13
ENSMUSG00000042271	Nxt2	5.08870089431929e-13
ENSMUSG00000019818	Cd164	5.39764002918877e-13
ENSMUSG00000067338	Tuba3b	5.60144676372286e-13
ENSMUSG00000026049	Tex30	6.65551244177877e-13
ENSMUSG00000041649	Klf8	7.36765432946216e-13
ENSMUSG00000024480	Ap3s1	8.3600005673912e-13
ENSMUSG00000024538	Ppic	8.76185078266887e-13
ENSMUSG00000026764	Kif5c	8.89127295411631e-13
ENSMUSG00000032436	Cmtm7	9.17068695305836e-13
ENSMUSG00000062931	Zfp938	9.21891909465406e-13
ENSMUSG00000022974	Paxbp1	9.48747974462766e-13
ENSMUSG00000026497	Mixl1	1.04188068610793e-12
ENSMUSG00000064360	mt-Nd3	1.18853628000554e-12
ENSMUSG00000035236	Scai	1.26459927120266e-12
ENSMUSG00000000168	Dlat	1.4040309549692e-12
ENSMUSG00000034957	Cebpa	1.49024464343702e-12
ENSMUSG00000027394	Ttl	1.68108420606011e-12
ENSMUSG00000001558	Klhl10	1.77376007422127e-12
ENSMUSG00000064341	mt-Nd1	1.82060932250803e-12
ENSMUSG00000048720	Tbc1d12	2.23771866072586e-12
ENSMUSG00000079034	Gm8300	2.26260593046104e-12
ENSMUSG00000036438	Calm2	2.49141508952838e-12
ENSMUSG00000039458	Mtmr12	2.61595776025178e-12
ENSMUSG00000036977	Anapc10	3.28788133740991e-12
ENSMUSG00000035133	Arhgap5	3.32294985139268e-12
ENSMUSG00000038534	Osbpl7	5.44637716093321e-12
ENSMUSG00000032423	Syncrip	5.6771314851551e-12
ENSMUSG00000054693	Adam10	6.11888259370967e-12
ENSMUSG00000062373	Tmem65	6.49837441381675e-12
ENSMUSG00000071072	Ptges3	7.33286427658096e-12
ENSMUSG00000000355	Mcts1	7.63805840373358e-12
ENSMUSG00000020064	Herc4	7.78083321834283e-12
ENSMUSG00000031221	Igbp1	8.85167587329471e-12
ENSMUSG00000032228	Tcf12	1.6388997454023e-11
ENSMUSG00000070677	D5Ertd577e	1.6388997454023e-11
ENSMUSG00000026034	Clk1	1.66490181183882e-11
ENSMUSG00000006373	Pgrmc1	1.68711029378625e-11
ENSMUSG00000075602	Ly6a	1.82550158224878e-11
ENSMUSG00000066798	Zbtb6	2.22911633594845e-11
ENSMUSG00000027195	Hsd17b12	2.68406879362346e-11
ENSMUSG00000014956	Ppp1cb	3.06419591266307e-11
ENSMUSG00000079109	Pms2	3.54058009119851e-11
ENSMUSG00000053012	Krcc1	3.58880399523172e-11
ENSMUSG00000043439	E130012A19Rik	3.88978365622202e-11
ENSMUSG00000046434	Hnrnpa1	4.10032663264699e-11
ENSMUSG00000026235	Epha4	4.30247198568203e-11
ENSMUSG00000004980	Hnrnpa2b1	4.37459320548842e-11
ENSMUSG00000028211	Trp53inp1	4.45338901050074e-11
ENSMUSG00000040649	Rimklb	4.59602262244161e-11
ENSMUSG00000099269	CALM5	4.66903356058987e-11
ENSMUSG00000000037	Scml2	4.84434788223364e-11
ENSMUSG00000040128	Pnrc1	5.14854001719583e-11
ENSMUSG00000056069	Fam105a	5.1557252263568e-11
ENSMUSG00000014226	Cacybp	5.27542557046968e-11
ENSMUSG00000029569	Tmem168	5.38644932335217e-11
ENSMUSG00000044026	Slc35g1	5.42170555572814e-11
ENSMUSG00000042810	Krba1	5.45757867022814e-11
ENSMUSG00000006356	Crip2	5.78016952838472e-11
ENSMUSG00000037071	Scd1	5.86225120369647e-11
ENSMUSG00000026238	Ptma	6.75792714531737e-11
ENSMUSG00000044150	A830080D01Rik	7.26810973941168e-11
ENSMUSG00000021120	Pigh	7.3490692187262e-11
ENSMUSG00000039200	Atf7ip2	9.34120605069846e-11
ENSMUSG00000027184	Caprin1	9.35392072406367e-11
ENSMUSG00000035726	Supt16	9.52827137266555e-11
ENSMUSG00000028273	Pdlim5	9.87049612827397e-11
ENSMUSG00000028212	Ccne2	1.02572993839413e-10
ENSMUSG00000079555	Haus3	1.0337169145487e-10
ENSMUSG00000001280	Sp1	1.17391880038604e-10
ENSMUSG00000054889	Dsp	1.24495097671005e-10
ENSMUSG00000025921	Rdh10	1.25045369881336e-10
ENSMUSG00000021109	Hif1a	1.31440325373875e-10
ENSMUSG00000066595	Mfsd7b	1.34234053001522e-10
ENSMUSG00000074166	AW146154	1.34244309847235e-10
ENSMUSG00000089726	Mir17hg	1.42038970586569e-10
ENSMUSG00000005371	Fbxo11	1.42549441757389e-10
ENSMUSG00000043881	Kbtbd7	1.46447099165372e-10
ENSMUSG00000063663	Brwd3	1.67863474632749e-10
ENSMUSG00000069184	Zfp72	1.76266904665539e-10
ENSMUSG00000037335	Hand1	1.77171332613578e-10
ENSMUSG00000026775	Yme1l1	1.92164700780458e-10
ENSMUSG00000029267	Mtf2	2.1463921537112e-10
ENSMUSG00000029253	Cenpc1	2.16512115190986e-10
ENSMUSG00000020644	Id2	2.2683733528922e-10
ENSMUSG00000092341	Malat1	2.34675235606186e-10
ENSMUSG00000037236	Matr3	2.48385153834168e-10
ENSMUSG00000029581	Fscn1	2.52313021831826e-10
ENSMUSG00000028484	Psip1	2.61589621813205e-10
ENSMUSG00000089824	Rbm12	2.73144293072472e-10
ENSMUSG00000001510	Dlx3	3.16637544770847e-10
ENSMUSG00000037747	Phyhipl	3.52178523927707e-10
ENSMUSG00000022186	Oxct1	3.69876967035658e-10
ENSMUSG00000027379	Bub1	3.87538664640317e-10
ENSMUSG00000004936	Map2k1	4.14182044126982e-10
ENSMUSG00000051257	Trap1a	4.69860712331516e-10
ENSMUSG00000049791	Fzd4	4.73106206917662e-10
ENSMUSG00000032712	2810474O19Rik	4.92219131838612e-10
ENSMUSG00000027954	Efna1	5.09551405027272e-10
ENSMUSG00000064368	mt-Nd6	5.28188304736964e-10
ENSMUSG00000023333	Gcm1	5.48754188288452e-10
ENSMUSG00000024290	Rock1	5.82205894503435e-10
ENSMUSG00000037400	Atp11b	7.03579906773903e-10
ENSMUSG00000064061	Dzip3	7.80176047596669e-10
ENSMUSG00000020687	Cdc27	7.93155259534354e-10
ENSMUSG00000024642	Tle4	8.02033309023133e-10
ENSMUSG00000001175	Calm1	8.48525469768121e-10
ENSMUSG00000005610	Eif4g2	8.48525469768121e-10
ENSMUSG00000027177	Hipk3	8.62585072298742e-10
ENSMUSG00000008730	Hipk1	9.12961112713851e-10
ENSMUSG00000028132	Tmem56	9.16685094154368e-10
ENSMUSG00000021959	Lats2	9.42258382851259e-10
ENSMUSG00000028347	Tmeff1	1.02080957685509e-09
ENSMUSG00000015839	Nfe2l2	1.04190384489954e-09
ENSMUSG00000033031	C330027C09Rik	1.22615293229287e-09
ENSMUSG00000006262	Mob1b	1.24981647057387e-09
ENSMUSG00000022858	Tra2b	1.29206973236568e-09
ENSMUSG00000040021	Lats1	1.38021537355279e-09
ENSMUSG00000040651	D14Abb1e	1.38021537355279e-09
ENSMUSG00000025665	Rps6ka6	1.44949357798126e-09
ENSMUSG00000047898	Ccr4	1.45402338607599e-09
ENSMUSG00000044362	Ccdc89	1.47581310159531e-09
ENSMUSG00000029249	Rest	1.52069286377851e-09
ENSMUSG00000064351	mt-Co1	1.54126143200577e-09
ENSMUSG00000016534	Lamp2	2.02229526420672e-09
ENSMUSG00000018733	Pex12	2.38700628799676e-09
ENSMUSG00000091474	2610021A01Rik	2.8319264266564e-09
ENSMUSG00000022641	Bbx	2.92086999910033e-09
ENSMUSG00000083563	Gm13340	2.92086999910033e-09
ENSMUSG00000007812	Zfp655	3.30425815713614e-09
ENSMUSG00000020397	Med7	3.53423344342351e-09
ENSMUSG00000026107	Nabp1	3.57078976888391e-09
ENSMUSG00000025105	Bnc1	3.97077266123563e-09
ENSMUSG00000031095	Cul4b	4.06800903165989e-09
ENSMUSG00000038080	Kdm1b	4.10334335924879e-09
ENSMUSG00000064370	mt-Cytb	4.69104484560682e-09
ENSMUSG00000031367	Ap1s2	4.9294902024493e-09
ENSMUSG00000033417	Cacul1	4.9294902024493e-09
ENSMUSG00000072791	Abcb5	4.9294902024493e-09
ENSMUSG00000040363	Bcor	5.30045858777953e-09
ENSMUSG00000009145	Dqx1	5.44103244839678e-09
ENSMUSG00000061371	Zfp873	5.63771977247303e-09
ENSMUSG00000007216	Zfp775	6.63054898264256e-09
ENSMUSG00000032336	Nptn	6.8067310157455e-09
ENSMUSG00000003153	Slc2a3	6.83210703548023e-09
ENSMUSG00000028402	Mpdz	7.12599483391952e-09
ENSMUSG00000074733	5830428H23Rik	7.64259729391767e-09
ENSMUSG00000026479	Lamc2	7.89350165268238e-09
ENSMUSG00000007817	Zmiz1	8.19579582472164e-09
ENSMUSG00000033543	Gtf2a2	8.38292197078302e-09
ENSMUSG00000032551	1110059G10Rik	9.16556754028636e-09
ENSMUSG00000002059	Rab34	9.40365149011642e-09
ENSMUSG00000022507	1810013L24Rik	9.69175141073299e-09
ENSMUSG00000056531	Ccdc18	1.14685944819125e-08
ENSMUSG00000050917	Fgf4	1.29248619389021e-08
ENSMUSG00000055069	Rab39	1.36221009004896e-08
ENSMUSG00000038496	Slc19a3	1.37914211261919e-08
ENSMUSG00000031074	Fgf3	1.39787807943152e-08
ENSMUSG00000055401	Fbxo6	1.68422772117753e-08
ENSMUSG00000025899	Alkbh8	1.83135014108069e-08
ENSMUSG00000057880	Abat	1.94413294255848e-08
ENSMUSG00000028879	Stx12	2.04500857979367e-08
ENSMUSG00000083620	Gm15529	2.25976765808641e-08
ENSMUSG00000027534	Snx16	2.27961106873494e-08
ENSMUSG00000028549	Itgb3bp	2.33184924578014e-08
ENSMUSG00000078546	2210404O09Rik	2.35341605377525e-08
ENSMUSG00000003131	Pafah1b2	2.35901982638927e-08
ENSMUSG00000039782	Cpeb2	2.36042879683174e-08
ENSMUSG00000068882	Ssb	2.36259869870088e-08
ENSMUSG00000054737	Zfp182	2.50376329662391e-08
ENSMUSG00000071735	Gm16462	2.62208150125475e-08
ENSMUSG00000044934	Zfp367	2.73321927014892e-08
ENSMUSG00000027349	Fam98b	3.29239584888662e-08
ENSMUSG00000036902	Neto2	3.43711147516816e-08
ENSMUSG00000044730	9930104L06Rik	3.44654101094114e-08
ENSMUSG00000049755	Zfp672	3.51445820937952e-08
ENSMUSG00000027806	Tsc22d2	4.64057031492968e-08
ENSMUSG00000046957	Spz1	4.70501766929642e-08
ENSMUSG00000061482	Hist1h4d	4.70501766929642e-08
ENSMUSG00000019998	Stx7	5.24831794923397e-08
ENSMUSG00000019987	Arg1	5.37820014470916e-08
ENSMUSG00000050846	Zfp623	5.4056070518252e-08
ENSMUSG00000036202	Rif1	5.76800081510689e-08
ENSMUSG00000003226	Ranbp2	5.90827921021115e-08
ENSMUSG00000037458	Azin1	6.81895687494467e-08
ENSMUSG00000066551	Hmgb1	7.0362466203459e-08
ENSMUSG00000025903	Lypla1	7.63403659450513e-08
ENSMUSG00000049516	Spty2d1	7.75356761881552e-08
ENSMUSG00000036327	Qsox2	7.81718782270695e-08
ENSMUSG00000042364	Snx18	8.61893712140443e-08
ENSMUSG00000040297	Suco	9.45206934352422e-08
ENSMUSG00000078952	Gm2373	9.47208293414268e-08
ENSMUSG00000028771	Ptpn12	9.47830079070466e-08
ENSMUSG00000035293	G2e3	1.01734418348599e-07
ENSMUSG00000043419	A030009H04Rik	1.04387279822489e-07
ENSMUSG00000047879	Usp14	1.10579156668815e-07
ENSMUSG00000019773	Fbxo5	1.16587669199648e-07
ENSMUSG00000021391	Cenpp	1.25492383667996e-07
ENSMUSG00000014601	Strip1	1.36054640054347e-07
ENSMUSG00000078496	Gm13152	1.37557759599364e-07
ENSMUSG00000053334	Ficd	1.41709303530075e-07
ENSMUSG00000037085	Trmt12	1.44865155643927e-07
ENSMUSG00000022464	Slc38a4	1.45766506344186e-07
ENSMUSG00000018569	Cldn7	1.49107078286673e-07
ENSMUSG00000080904	Gm11966	1.49904358417497e-07
ENSMUSG00000032328	Tmem30a	1.52586605977887e-07
ENSMUSG00000007021	Syngr3	1.54374769015523e-07
ENSMUSG00000025666	Tmem47	1.59626092544524e-07
ENSMUSG00000052155	Acvr2a	1.75509764619423e-07
ENSMUSG00000052783	Grk4	1.77665845342775e-07
ENSMUSG00000023025	Larp4	1.85401956296399e-07
ENSMUSG00000024423	Impact	1.85401956296399e-07
ENSMUSG00000027835	Pdcd10	1.85401956296399e-07
ENSMUSG00000039361	Picalm	2.07331817686957e-07
ENSMUSG00000066009	Gm13051	2.09779018646673e-07
ENSMUSG00000030641	4632434I11Rik	2.15956398783998e-07
ENSMUSG00000023279	Bmp15	2.17477260254402e-07
ENSMUSG00000025779	Ly96	2.33000652230298e-07
ENSMUSG00000028557	Rnf11	2.3660248906508e-07
ENSMUSG00000022789	Dnm1l	2.43541541844633e-07
ENSMUSG00000044308	Ubr3	2.47104240560585e-07
ENSMUSG00000025958	Creb1	2.47199322746117e-07
ENSMUSG00000022752	Tomm70a	2.48578851750271e-07
ENSMUSG00000060630	Zfp735	2.57917096060124e-07
ENSMUSG00000022151	Ttc33	2.59075504514848e-07
ENSMUSG00000039578	Ccser1	2.68909385814714e-07
ENSMUSG00000078497	Gm13145	3.02760905966317e-07
ENSMUSG00000064367	mt-Nd5	3.22117856499902e-07
ENSMUSG00000028194	Ddah1	3.2225096359145e-07
ENSMUSG00000027365	Trpm7	3.37568536589914e-07
ENSMUSG00000051306	Usp42	3.40111590433639e-07
ENSMUSG00000020948	Klhl28	3.51821266254933e-07
ENSMUSG00000031604	Sc4mol	3.51957273200818e-07
ENSMUSG00000086503	Xist	3.51957273200818e-07
ENSMUSG00000031433	Rbm41	3.78474928210926e-07
ENSMUSG00000022797	Tfrc	3.95775780064149e-07
ENSMUSG00000027351	Spred1	4.07392500231218e-07
ENSMUSG00000078578	Ube2d3	4.44464538973152e-07
ENSMUSG00000037475	Thoc2	4.83129612624207e-07
ENSMUSG00000042607	Asb4	4.85044456725383e-07
ENSMUSG00000100029		4.92259697051376e-07
ENSMUSG00000046372	Gm5590	5.12902325799604e-07
ENSMUSG00000045180	Shroom2	5.22863396204478e-07
ENSMUSG00000038732	Mboat1	5.35602003088701e-07
ENSMUSG00000100014		6.26419505668645e-07
ENSMUSG00000033739	Fkbpl	6.30725814071979e-07
ENSMUSG00000042029	Ncapg2	6.55863167819748e-07
ENSMUSG00000050619	Zscan29	6.57986612119773e-07
ENSMUSG00000001376	Ccdc132	6.58109155486193e-07
ENSMUSG00000036291	Ap5m1	6.79485400106971e-07
ENSMUSG00000018604	Tbx3	6.96050669883387e-07
ENSMUSG00000062794	Zfp599	7.24799747728658e-07
ENSMUSG00000018379	Srsf1	7.68184459712413e-07
ENSMUSG00000019790	Stxbp5	7.71716246985548e-07
ENSMUSG00000019917	Sept10	7.81756877553291e-07
ENSMUSG00000030922	Lyrm1	7.86451518984206e-07
ENSMUSG00000028018	Gstcd	8.58999736132217e-07
ENSMUSG00000025269	Apex2	8.94013925778641e-07
ENSMUSG00000066037	Hnrnpr	9.07729877415387e-07
ENSMUSG00000019878	Hsf2	9.17281381701652e-07
ENSMUSG00000033669	Zfp7	9.37592325946072e-07
ENSMUSG00000043421	Hilpda	9.37592325946072e-07
ENSMUSG00000041935	AW549877	9.65624425663427e-07
ENSMUSG00000000276	Dgke	9.66861251033617e-07
ENSMUSG00000026484	Rnf2	9.94044229860698e-07
ENSMUSG00000014905	Dnajb9	1.01196281757935e-06
ENSMUSG00000030291	Med21	1.01636775325531e-06
ENSMUSG00000039908	Slc26a11	1.03121634361296e-06
ENSMUSG00000051527	Usp29	1.06672272257273e-06
ENSMUSG00000037681	Esyt3	1.09116062466037e-06
ENSMUSG00000039630	Hnrnpu	1.10757218129396e-06
ENSMUSG00000029826	Zc3hav1	1.11791242724839e-06
ENSMUSG00000025893	Kbtbd3	1.12699513158224e-06
ENSMUSG00000039795	Zfand1	1.12830236006476e-06
ENSMUSG00000055723	Rras2	1.12830236006476e-06
ENSMUSG00000001270	Ckb	1.15183722400951e-06
ENSMUSG00000004789	Dlst	1.22930409172563e-06
ENSMUSG00000027984	Hadh	1.40057427270087e-06
ENSMUSG00000040078	Gm9769	1.40057427270087e-06
ENSMUSG00000028517	Ppap2b	1.42147359699972e-06
ENSMUSG00000027326	Casc5	1.4800989438995e-06
ENSMUSG00000030760	Acer3	1.58290101974941e-06
ENSMUSG00000026384	Ptpn4	1.58828981104102e-06
ENSMUSG00000039231	Suv39h1	1.63011381379047e-06
ENSMUSG00000036093	Arl5a	1.64241603410301e-06
ENSMUSG00000064337	mt-Rnr1	1.66548337516405e-06
ENSMUSG00000024228	Nudt12	1.67831652987959e-06
ENSMUSG00000063273	Naa15	1.70727839187602e-06
ENSMUSG00000062116	Zfp954	1.85513318401818e-06
ENSMUSG00000022314	Rad21	1.90717483373538e-06
ENSMUSG00000037754	Ppp1r16b	1.97562729919949e-06
ENSMUSG00000021670	Hmgcr	2.0203446577337e-06
ENSMUSG00000031965	Tbx20	2.08999777569136e-06
ENSMUSG00000051730	Mettl5	2.25883468565256e-06
ENSMUSG00000022305	Lrp12	2.26767842338998e-06
ENSMUSG00000035847	Ids	2.32274189744463e-06
ENSMUSG00000072774	Zfp951	2.44146481117834e-06
ENSMUSG00000005413	Hmox1	2.44426976971975e-06
ENSMUSG00000030847	Bag3	2.49856341789477e-06
ENSMUSG00000038007	Acer2	2.53322019631303e-06
ENSMUSG00000025862	Stag2	2.57548133372728e-06
ENSMUSG00000095432	Zfp748	2.72610203402408e-06
ENSMUSG00000029863	Casp2	2.74864066596112e-06
ENSMUSG00000032902	Slc16a1	2.77564564080025e-06
ENSMUSG00000041124	Msantd4	2.77564564080025e-06
ENSMUSG00000018906	P4ha2	2.91252864407371e-06
ENSMUSG00000067928	Zfp760	2.91252864407371e-06
ENSMUSG00000057113	Npm1	3.05004850674132e-06
ENSMUSG00000045767	B230219D22Rik	3.1073540238021e-06
ENSMUSG00000019796	Lrp11	3.16134986167025e-06
ENSMUSG00000091080	Prr23a	3.16848948860609e-06
ENSMUSG00000057554	Lgals8	3.37002062867257e-06
ENSMUSG00000101970		3.37337623875851e-06
ENSMUSG00000021930	Spryd7	3.46568319960289e-06
ENSMUSG00000055373	Fut9	3.57193792174952e-06
ENSMUSG00000030031	Kbtbd8	3.6202234717554e-06
ENSMUSG00000025016	Tm9sf3	3.80560489653351e-06
ENSMUSG00000035597	Prpf39	3.94842359456345e-06
ENSMUSG00000028496	Mllt3	4.11170498025933e-06
ENSMUSG00000083068	Gm11800	4.63681063342668e-06
ENSMUSG00000067929	Gm10226	4.67014219337108e-06
ENSMUSG00000032065	Tex12	5.03747765477217e-06
ENSMUSG00000003198	Zfp959	5.25355170604058e-06
ENSMUSG00000019831	Wasf1	5.35371645745708e-06
ENSMUSG00000083019	Gm6222	5.42934889147775e-06
ENSMUSG00000047213	Ythdf3	5.4907273985541e-06
ENSMUSG00000033883	D3Ertd254e	6.05420169459587e-06
ENSMUSG00000008429	Herpud2	6.19265308513289e-06
ENSMUSG00000078503	Gm13225	6.44225982855551e-06
ENSMUSG00000015341	Golga7	6.60694175178867e-06
ENSMUSG00000022378	Fam49b	6.71329165174592e-06
ENSMUSG00000021264	Yy1	6.89615517752375e-06
ENSMUSG00000079606	Gm595	7.83318151848078e-06
ENSMUSG00000027881	Prpf38b	8.04543427860564e-06
ENSMUSG00000001555	Fkbp10	8.74410389235518e-06
ENSMUSG00000031176	Dynlt3	9.54988775352058e-06
ENSMUSG00000026563	Tada1	9.55662649646e-06
ENSMUSG00000046516	Cox17	9.60736990625384e-06
ENSMUSG00000032350	Gclc	9.84899033336091e-06
ENSMUSG00000043943	Naalad2	1.00574694729744e-05
ENSMUSG00000059839	Zfp874b	1.03071459330673e-05
ENSMUSG00000023067	Cdkn1a	1.05346631667338e-05
ENSMUSG00000091509	Gm17066	1.05346631667338e-05
ENSMUSG00000036890	Gtdc1	1.12509495360477e-05
ENSMUSG00000051412	Vamp7	1.16289375246457e-05
ENSMUSG00000032050	Rdx	1.16472940185373e-05
ENSMUSG00000022462	Slc38a2	1.18338876623172e-05
ENSMUSG00000036078	Sigmar1	1.20239553970867e-05
ENSMUSG00000035992	Fnip1	1.24464468164259e-05
ENSMUSG00000026017	Carf	1.28676414760188e-05
ENSMUSG00000030660	Pik3c2a	1.33223138911325e-05
ENSMUSG00000023330	Dtwd1	1.42229945960487e-05
ENSMUSG00000023902	Zscan10	1.43247668576686e-05
ENSMUSG00000074060	Fbxw15	1.47393314241543e-05
ENSMUSG00000027115	Kif18a	1.50002405961111e-05
ENSMUSG00000032727	Mier3	1.57089897263162e-05
ENSMUSG00000015961	Adss	1.60061171127006e-05
ENSMUSG00000046157	Tmem229b	1.68904736622647e-05
ENSMUSG00000025898	Cwf19l2	1.72505736960317e-05
ENSMUSG00000061544	Zfp229	1.81153028523133e-05
ENSMUSG00000024097	Srsf7	1.82267144968745e-05
ENSMUSG00000042106	Fam212a	1.87047335870079e-05
ENSMUSG00000004364	Cul3	1.92974843675349e-05
ENSMUSG00000060548	Tnfrsf19	2.09433202262371e-05
ENSMUSG00000000378	Ccm2	2.25564063717892e-05
ENSMUSG00000027079	Clp1	2.3715857977654e-05
ENSMUSG00000026383	Epb4.1l5	2.43480508510421e-05
ENSMUSG00000051176	Zfp42	2.63514052868194e-05
ENSMUSG00000026655	Fam107b	2.66703513084511e-05
ENSMUSG00000020521	Rnft1	2.7018679998518e-05
ENSMUSG00000023707	Ogfod2	2.71065876955029e-05
ENSMUSG00000025001	Hells	2.84271844924421e-05
ENSMUSG00000042505	Acn9	2.94225692162768e-05
ENSMUSG00000087107	AI662270	3.0532978507591e-05
ENSMUSG00000032113	Chek1	3.05989939426525e-05
ENSMUSG00000043415	Otud1	3.06309510107087e-05
ENSMUSG00000042097	Zfp239	3.12941129595833e-05
ENSMUSG00000024786	1700123I01Rik	3.14743830894626e-05
ENSMUSG00000022827	Rabl3	3.18063396238458e-05
ENSMUSG00000012396	Nanog	3.45363280803964e-05
ENSMUSG00000050029	Rap2c	3.65583495116468e-05
ENSMUSG00000060509	Xcr1	3.73872590224024e-05
ENSMUSG00000041722	Khdc1c	3.75059866768092e-05
ENSMUSG00000050912	Tmem123	3.77949411189733e-05
ENSMUSG00000073794	I0C0044D17Rik	3.82016786054751e-05
ENSMUSG00000079641	Rpl39	4.00357266665792e-05
ENSMUSG00000021936	Mapk8	4.14594422228817e-05
ENSMUSG00000022339	Ebag9	4.26085693817788e-05
ENSMUSG00000038633	Degs1	4.30839459336868e-05
ENSMUSG00000017550	Atad5	4.37305975946087e-05
ENSMUSG00000021537	Cetn3	4.52629033774245e-05
ENSMUSG00000042942	Greb1l	4.8737150946648e-05
ENSMUSG00000097877	Gm26703	4.87529829326742e-05
ENSMUSG00000095990	Zfp97	4.88577131185364e-05
ENSMUSG00000045817	Zfp36l2	4.97193980995115e-05
ENSMUSG00000042367	Gjb3	5.08225018117581e-05
ENSMUSG00000001891	Ugp2	5.24253633028728e-05
ENSMUSG00000067194	Eif1ax	5.41018366484952e-05
ENSMUSG00000081603	Gm14681	5.43857429344075e-05
ENSMUSG00000024073	Birc6	5.50010870820116e-05
ENSMUSG00000033430	Terf2ip	5.61236831894234e-05
ENSMUSG00000031799	Tpm4	5.71557360964435e-05
ENSMUSG00000043542	Zc2hc1a	5.71557360964435e-05
ENSMUSG00000048379	Socs4	5.84115590838503e-05
ENSMUSG00000050714	Zbtb26	5.88452872013762e-05
ENSMUSG00000021775	Nr1d2	5.90382280855717e-05
ENSMUSG00000055341	Zfp457	6.02458286770722e-05
ENSMUSG00000071266	Zfp946	6.09608093258514e-05
ENSMUSG00000030577	Cd22	6.12833810456946e-05
ENSMUSG00000037169	Mycn	6.23798570988311e-05
ENSMUSG00000036499	Eea1	6.77297120897686e-05
ENSMUSG00000031362	Xlr4c	6.86631489897695e-05
ENSMUSG00000075273	Ttc30b	7.12175785432358e-05
ENSMUSG00000030851	Ldhc	7.1713498528417e-05
ENSMUSG00000028556	Dock7	7.22438921360063e-05
ENSMUSG00000056579	Tug1	7.29638224975421e-05
ENSMUSG00000031939	Taf1d	7.40368906038994e-05
ENSMUSG00000060427	Zfp868	7.44555065703226e-05
ENSMUSG00000031089	Slc6a14	7.74986888202512e-05
ENSMUSG00000063659	Zbtb18	7.76635649543619e-05
ENSMUSG00000028494	Plin2	7.80848511070825e-05
ENSMUSG00000098188	Sowahc	7.9091460100159e-05
ENSMUSG00000041959	S100a10	8.15034683528862e-05
ENSMUSG00000034761	Map4k5	8.25155122682394e-05
ENSMUSG00000068879	Gm5773	8.33802798953558e-05
ENSMUSG00000027536	Chmp4c	8.49705014747882e-05
ENSMUSG00000035161	Ints6	8.79019644810112e-05
ENSMUSG00000016256	Ctsz	8.85541119997957e-05
ENSMUSG00000028034	Fubp1	9.03122092112503e-05
ENSMUSG00000048000	Gigyf2	9.11693737232496e-05
ENSMUSG00000017677	Wsb1	9.60941970268872e-05
ENSMUSG00000048827	Pkd1l3	9.78663969945756e-05
ENSMUSG00000020189	Osbpl8	9.82337984401744e-05
ENSMUSG00000021384	Susd3	9.89303427676115e-05
ENSMUSG00000046733	Gprc5a	9.90877033781788e-05
ENSMUSG00000038459	Abhd17c	0.000105275574167134
ENSMUSG00000039661	Dusp26	0.000107458563420727
ENSMUSG00000045210	Vcpip1	0.000107947064130548
ENSMUSG00000056155	Nanos3	0.000108788124149415
ENSMUSG00000004285	Atp6v1f	0.000110054138292157
ENSMUSG00000029823	Luc7l2	0.000110139141574319
ENSMUSG00000031596	Slc7a2	0.000110692228901578
ENSMUSG00000020170	Frs2	0.000110950833819484
ENSMUSG00000024276	Zfp397	0.000113882531389624
ENSMUSG00000025907	Rb1cc1	0.000118798839939651
ENSMUSG00000001833	Sept7	0.000122436987761839
ENSMUSG00000069114	Zbtb10	0.000126153466542766
ENSMUSG00000037824	Tspan14	0.00013101582373157
ENSMUSG00000039456	Morc3	0.000132290842771902
ENSMUSG00000015882	Lcorl	0.000132551083218411
ENSMUSG00000081137	BC022960	0.000132551083218411
ENSMUSG00000016239	Lonrf3	0.000134351775988247
ENSMUSG00000070732	Rbm44	0.000140370859263792
ENSMUSG00000020954	Strn3	0.000141616763260061
ENSMUSG00000040918	Slc19a2	0.000142121954290691
ENSMUSG00000024505	Dtwd2	0.000156359227207226
ENSMUSG00000024293	Esco1	0.000159821520495326
ENSMUSG00000084911	Gm16185	0.000160797359681028
ENSMUSG00000026994	Galnt3	0.000164671540342165
ENSMUSG00000002910	Arrdc2	0.000166991624161931
ENSMUSG00000096528	G430049J08Rik	0.000170003660877905
ENSMUSG00000003812	Dnase2a	0.000184632074881621
ENSMUSG00000073676	Hspe1	0.000185443120256991
ENSMUSG00000023243	Kcnk5	0.000186703556937591
ENSMUSG00000039384	Dusp10	0.000186703556937591
ENSMUSG00000017421	Zfp207	0.000190414831952657
ENSMUSG00000027340	Slc23a2	0.000190964977955604
ENSMUSG00000028232	Tmem68	0.000193045385439437
ENSMUSG00000039286	Fndc3b	0.000198328291467432
ENSMUSG00000024795	Kif20b	0.000200600800542784
ENSMUSG00000034429	Zfp707	0.00020112003407962
ENSMUSG00000096696	Zfp960	0.00020112003407962
ENSMUSG00000028180	Zranb2	0.000202858403221624
ENSMUSG00000021583	Erap1	0.000207568861744582
ENSMUSG00000040123	Zmym5	0.000229023912493757
ENSMUSG00000060227	Casc4	0.000231443443495975
ENSMUSG00000037851	Iars	0.000231781290753577
ENSMUSG00000016308	Ube2a	0.000233479589880885
ENSMUSG00000027132	Katnbl1	0.000239534521176617
ENSMUSG00000044950	Pwwp2a	0.000239534521176617
ENSMUSG00000020100	Slc29a3	0.000243569916368476
ENSMUSG00000090470	2410012M07Rik	0.000243679202521983
ENSMUSG00000002881	Nab1	0.000246484715797135
ENSMUSG00000027782	Kpna4	0.00025568298099892
ENSMUSG00000021597	Ankrd32	0.000256190524104153
ENSMUSG00000046449	C77370	0.000256947478234016
ENSMUSG00000026977	March7	0.000263159489989326
ENSMUSG00000030917	Tmem159	0.000268292990656278
ENSMUSG00000039735	Fnbp1l	0.00028018546197292
ENSMUSG00000041718	Alg13	0.000280454463470185
ENSMUSG00000024072	Yipf4	0.000287729920257564
ENSMUSG00000008200	Fnbp4	0.000301487437756039
ENSMUSG00000022322	Shcbp1	0.000313968651810237
ENSMUSG00000024805	Pcgf5	0.000315367794471607
ENSMUSG00000068798	Rap1a	0.000320386354943862
ENSMUSG00000027412	Lpin3	0.000336923602171138
ENSMUSG00000062309	Rpp25	0.000336923602171138
ENSMUSG00000024500	Ppp2r2b	0.000340514639979307
ENSMUSG00000041598	Cdc42ep4	0.000343224261556846
ENSMUSG00000070324	Fbxw22	0.000346707750163237
ENSMUSG00000033213	AA467197	0.000347200534468672
ENSMUSG00000019970	Sgk1	0.000357602246369441
ENSMUSG00000031880	Rrad	0.000360276380855524
ENSMUSG00000013663	Pten	0.00036110759287822
ENSMUSG00000019872	Smpdl3a	0.00036110759287822
ENSMUSG00000031878	Nae1	0.000362981466446528
ENSMUSG00000039958	Mettl20	0.000363946158920658
ENSMUSG00000015880	Ncapg	0.000364655359352601
ENSMUSG00000003420	Fcgrt	0.00037997077251307
ENSMUSG00000020149	Rab1	0.00037997077251307
ENSMUSG00000094084	Tdpoz1	0.000382294629819343
ENSMUSG00000042105	Inpp5f	0.000383116532022904
ENSMUSG00000020570	Sypl	0.000384592052158503
ENSMUSG00000032294	Pkm	0.00039332172174647
ENSMUSG00000054604	Cggbp1	0.00039332172174647
ENSMUSG00000034297	Med13	0.000394261509073807
ENSMUSG00000041915	Ammecr1l	0.000395595383147258
ENSMUSG00000029195	Klb	0.000395859991345337
ENSMUSG00000031118	1700080O16Rik	0.000398616968475454
ENSMUSG00000051043	Gprc5c	0.000399398042190124
ENSMUSG00000031885	Cbfb	0.000411711151976613
ENSMUSG00000043811	Rtn4r	0.00041265074014021
ENSMUSG00000093594	Gm20707	0.000423604644821088
ENSMUSG00000021390	Ogn	0.000426256126483122
ENSMUSG00000020717	Pecam1	0.000436456609661749
ENSMUSG00000022905	Kpna1	0.000436934285002729
ENSMUSG00000058835	Abi1	0.000437152683644738
ENSMUSG00000046785	Epm2aip1	0.000443086161469887
ENSMUSG00000013707	Tnfaip8l2	0.00044333842060092
ENSMUSG00000057182	Scn3a	0.000447376471565597
ENSMUSG00000021895	Arhgef3	0.000452898105293322
ENSMUSG00000055296	Tmem245	0.000484741269332111
ENSMUSG00000079349	Magea5	0.000500030105422431
ENSMUSG00000021418	Rpp40	0.00050577040050484
ENSMUSG00000023074	Mospd1	0.000510228663812854
ENSMUSG00000030465	Psd3	0.000516947281465459
ENSMUSG00000006586	Runx1t1	0.000523552408464625
ENSMUSG00000024989	Cep55	0.000527353684109285
ENSMUSG00000028128	F3	0.000528643398242944
ENSMUSG00000021072	Tmx1	0.000531091192897057
ENSMUSG00000022707	Gbe1	0.000565669623152765
ENSMUSG00000021816	Ppp3cb	0.000579042361390983
ENSMUSG00000026600	Soat1	0.000580415205959525
ENSMUSG00000029817	Tra2a	0.000586239314295294
ENSMUSG00000022673	Mcm4	0.000605653525777802
ENSMUSG00000000948	Snrpn	0.000608543626727349
ENSMUSG00000056220	Pla2g4a	0.000611046036422117
ENSMUSG00000012429	Mplkip	0.0006132837595069
ENSMUSG00000024515	Smad4	0.0006132837595069
ENSMUSG00000037921	Ddx60	0.000629200415129522
ENSMUSG00000073018	Gm1070	0.000635946744388394
ENSMUSG00000025153	Fasn	0.000637176689965989
ENSMUSG00000029201	Ugdh	0.000639893721573977
ENSMUSG00000048118	Arid4a	0.000644300723284752
ENSMUSG00000027589	Pcmtd2	0.000657283982876746
ENSMUSG00000020590	Snx13	0.00066687884945701
ENSMUSG00000037062	Sh3glb1	0.00066687884945701
ENSMUSG00000048349	Pou4f1	0.000667771783129212
ENSMUSG00000021709	Erbb2ip	0.000672840379342303
ENSMUSG00000004233	Wars2	0.00069408860398691
ENSMUSG00000028435	Aqp3	0.000704304821639498
ENSMUSG00000034765	Dusp5	0.000731676373930765
ENSMUSG00000030264	Thumpd3	0.000759974469085934
ENSMUSG00000049225	Pdp1	0.000767428451264845
ENSMUSG00000055150	Zfp78	0.000768477435844149
ENSMUSG00000072845	Tmprss11a	0.000787596677164938
ENSMUSG00000063889	Crem	0.00078928422302513
ENSMUSG00000025894	Aasdhppt	0.000792579390775383
ENSMUSG00000035202	Lars2	0.000797173390186315
ENSMUSG00000046753	Ccdc66	0.000818966978975253
ENSMUSG00000026675	Hsd17b7	0.000827625958633404
ENSMUSG00000030707	Coro1a	0.000878784459794235
ENSMUSG00000027109	Sp3	0.000893358788652534
ENSMUSG00000019894	Slc6a15	0.000899216194879911
ENSMUSG00000030105	Arl8b	0.000917576243155752
ENSMUSG00000021413	Prpf4b	0.000936254655579168
ENSMUSG00000052825	Gm9892	0.000937110376493323
ENSMUSG00000020949	Fkbp3	0.000939951991146346
ENSMUSG00000053113	Socs3	0.000956738902039583
ENSMUSG00000064363	mt-Nd4	0.000968248511707425
ENSMUSG00000030030	1700003E16Rik	0.000989664372563282
ENSMUSG00000023070	Rgn	0.000990426100913172
ENSMUSG00000028820	Sfpq	0.00100238376109086
ENSMUSG00000079065	BC005561	0.00100238376109086
ENSMUSG00000097013	Gm26710	0.00100238376109086
ENSMUSG00000042453	Reln	0.00102332144165892
ENSMUSG00000034435	Tmem30b	0.00102718038197927
ENSMUSG00000032018	Sc5d	0.00103053850790917
ENSMUSG00000037295	Ldlrap1	0.00103053850790917
ENSMUSG00000029174	Tbc1d1	0.00104534714855612
ENSMUSG00000067942	Zfp160	0.00104534714855612
ENSMUSG00000037119	D15Ertd621e	0.00105033435635401
ENSMUSG00000027201	Myef2	0.001112985361095
ENSMUSG00000029265	Dr1	0.00114535133677659
ENSMUSG00000039840	Epg5	0.00114535133677659
ENSMUSG00000025323	Sp4	0.00120838473119947
ENSMUSG00000052942	Glis3	0.00121848661167983
ENSMUSG00000041685	Fcho2	0.00122472277941677
ENSMUSG00000026721	Rabgap1l	0.0012474524230643
ENSMUSG00000057367	Birc2	0.0012803537797654
ENSMUSG00000028098	Rnf115	0.00133364194221988
ENSMUSG00000024145	Pigf	0.00133948704093704
ENSMUSG00000034460	Six4	0.00134329529101777
ENSMUSG00000027843	Ptpn22	0.00135979840589627
ENSMUSG00000050555	Hyls1	0.00136949213570705
ENSMUSG00000021752	Kctd6	0.0013851087379505
ENSMUSG00000020059	Sycp3	0.00140560463339322
ENSMUSG00000074746	Pdzd8	0.00141470317221516
ENSMUSG00000073427	Gm4924	0.00142063778033577
ENSMUSG00000067919	Rex2	0.0014252942847544
ENSMUSG00000025979	Mob4	0.00142994118581632
ENSMUSG00000041426	Hibch	0.00145091265679462
ENSMUSG00000078877	Gm14295	0.00146092771075124
ENSMUSG00000020362	Cnot6	0.00147738341305033
ENSMUSG00000078626	Gm12790	0.00147738341305033
ENSMUSG00000041020	Map7d2	0.00149364459235712
ENSMUSG00000025437	Usp33	0.00158808492835656
ENSMUSG00000041688	Amot	0.00159077070868739
ENSMUSG00000032757	Bet1	0.00160085777618421
ENSMUSG00000047123	Ticam1	0.00160085777618421
ENSMUSG00000015542	Nat9	0.00160610168643123
ENSMUSG00000072763	5430403G16Rik	0.00162822599162119
ENSMUSG00000045394	Epcam	0.00163075056931198
ENSMUSG00000019951	Uhrf1bp1l	0.0016399529310328
ENSMUSG00000022020	Naa16	0.00169203536831959
ENSMUSG00000057134	Ado	0.00170452471277081
ENSMUSG00000023927	Satb1	0.00173622606443432
ENSMUSG00000031609	Sap30	0.00176388830671417
ENSMUSG00000097154	Gm26510	0.00182500327817602
ENSMUSG00000034327	Kctd9	0.00183840251660757
ENSMUSG00000079508	Apoo	0.00184579502440383
ENSMUSG00000035235	Trim13	0.00185191920892812
ENSMUSG00000050730	Arhgap42	0.00187002444303194
ENSMUSG00000020368	Canx	0.00189376126573308
ENSMUSG00000022722	Arl6	0.00191612192080916
ENSMUSG00000013878	Rnf170	0.00193950939888655
ENSMUSG00000070780	Rbm47	0.00193950939888655
ENSMUSG00000021255	Esrrb	0.00195993879413906
ENSMUSG00000028207	Asph	0.00197509109661148
ENSMUSG00000027508	Pag1	0.00199381999219635
ENSMUSG00000021694	Ercc8	0.00200662350221848
ENSMUSG00000004951	Hspb1	0.00203272827275874
ENSMUSG00000019777	Hdac2	0.00204020658722594
ENSMUSG00000024232	Bambi	0.00205262269258586
ENSMUSG00000001670	Tat	0.0020635713107831
ENSMUSG00000049551	Fzd9	0.00206490605132999
ENSMUSG00000024150	Mcfd2	0.00207218095569817
ENSMUSG00000033799	BC016423	0.00207218095569817
ENSMUSG00000025277	Abhd6	0.00208899731201021
ENSMUSG00000005054	Cstb	0.00210061606108068
ENSMUSG00000032307	Ube2q2	0.00210380215938409
ENSMUSG00000005148	Klf5	0.00213043526485463
ENSMUSG00000041219	Arhgap11a	0.00220395466936519
ENSMUSG00000049521	Cdc42ep1	0.00220486296947109
ENSMUSG00000074093	Svip	0.00227002873836285
ENSMUSG00000054408	Spcs3	0.00229646802102793
ENSMUSG00000074909	Ranbp6	0.00230287709347274
ENSMUSG00000030729	Pgm2l1	0.0023170894095457
ENSMUSG00000032320	Rcn2	0.0023699873584862
ENSMUSG00000028919	Arhgef19	0.00249530761588632
ENSMUSG00000032279	Idh3a	0.00249530761588632
ENSMUSG00000033948	Zswim5	0.00250959767084201
ENSMUSG00000069094	Pde7a	0.00250959767084201
ENSMUSG00000031434	Morc4	0.00251036694866837
ENSMUSG00000032561	Acpp	0.00253521997282035
ENSMUSG00000040557	Wbscr27	0.00258214707909527
ENSMUSG00000031700	Gpt2	0.0026141986649927
ENSMUSG00000055900	Tmem69	0.00261623161072395
ENSMUSG00000056708	Ier5	0.00271078974555293
ENSMUSG00000038366	Lasp1	0.00273085222055986
ENSMUSG00000097599	Gm26678	0.00275622835349476
ENSMUSG00000027162	Lin7c	0.00286655945287252
ENSMUSG00000015222	Map2	0.00296496036603174
ENSMUSG00000071180	Smim15	0.00298435689549279
ENSMUSG00000027652	Ralgapb	0.00299287044193753
ENSMUSG00000033623	Pcgf3	0.00304802982863118
ENSMUSG00000021188	Trip11	0.00306489979560407
ENSMUSG00000022552	Sharpin	0.00309803160103144
ENSMUSG00000026018	Ica1l	0.0031577129554632
ENSMUSG00000045019	Acer1	0.0031640628700654
ENSMUSG00000029004	Kmt2e	0.00319653335812036
ENSMUSG00000036112	Metap2	0.00319725435837377
ENSMUSG00000036591	Arhgap21	0.00330070243968263
ENSMUSG00000003644	Rps6ka1	0.00330151717078049
ENSMUSG00000043424	Eif3j2	0.00336409823441425
ENSMUSG00000055240	Zfp101	0.00338178348237339
ENSMUSG00000035455	Fignl1	0.00343562956089617
ENSMUSG00000020461	Clhc1	0.00346159476661704
ENSMUSG00000037536	Fbxo34	0.00349855824709786
ENSMUSG00000019857	Asf1a	0.00353696678527115
ENSMUSG00000081574	Gm14429	0.00363288948323714
ENSMUSG00000052137	Rbm12b2	0.00365276850732586
ENSMUSG00000038702	Dsel	0.00367306839909302
ENSMUSG00000070923	Klhl9	0.00371111051506891
ENSMUSG00000032643	Fhl3	0.00374322654704793
ENSMUSG00000059820	AU019823	0.00376388778066358
ENSMUSG00000024870	Rab1b	0.00385493664274225
ENSMUSG00000026589	Sec16b	0.00387145064229985
ENSMUSG00000022033	Pbk	0.00397529507506475
ENSMUSG00000024993	Fam45a	0.00397529507506475
ENSMUSG00000050605	Zfp61	0.00397745573591451
ENSMUSG00000022516	Nudt16l1	0.0039846387239782
ENSMUSG00000024597	Slc12a2	0.00410040796862146
ENSMUSG00000028175	Depdc1a	0.0041288930107722
ENSMUSG00000075502	Zbtbd6	0.0041288930107722
ENSMUSG00000028243	Ubxn2b	0.00420341271156485
ENSMUSG00000015757	Ppil4	0.00424827122411301
ENSMUSG00000039648	Ccbl1	0.00437931883994458
ENSMUSG00000036257	Pnpla8	0.00444145825398472
ENSMUSG00000004359	Spic	0.00451755746372652
ENSMUSG00000028312	Smc2	0.00458561335291587
ENSMUSG00000026893	Gca	0.00467010991148678
ENSMUSG00000012640	Zfp715	0.00473334004276799
ENSMUSG00000074513	Arfip1	0.00473334004276799
ENSMUSG00000021877	Arf4	0.00480091400930227
ENSMUSG00000022432	Smc1b	0.00480091400930227
ENSMUSG00000074661	Pde4d	0.00488744331559549
ENSMUSG00000030225	Dera	0.00492937650518381
ENSMUSG00000028836	Slc30a2	0.00504203689281432
ENSMUSG00000091896	Ube2d2a	0.00504663069045453
ENSMUSG00000075271	Ttc30a1	0.00506263590736296
ENSMUSG00000040124	Gorab	0.00516575203729765
ENSMUSG00000024174	Pot1b	0.00521778508694241
ENSMUSG00000050148	Ubqln2	0.0052236925795306
ENSMUSG00000022996	Wnt10b	0.00532455908421212
ENSMUSG00000008333	Snrpb2	0.00532999820934658
ENSMUSG00000017548	Suz12	0.00532999820934658
ENSMUSG00000091183	Gm5141	0.00543519945754749
ENSMUSG00000078498	Gm13151	0.0054412526189038
ENSMUSG00000002107	Celf2	0.00546871218031538
ENSMUSG00000022760	Thap7	0.00550131464136766
ENSMUSG00000034168	Irf2bpl	0.00590856003959395
ENSMUSG00000069476	Zfp616	0.00590861453877972
ENSMUSG00000028467	Gba2	0.0059612343236398
ENSMUSG00000021756	Il6st	0.00597030044414703
ENSMUSG00000071862	Lrrtm2	0.00597801132429056
ENSMUSG00000007908	Hmgcll1	0.00605671167829531
ENSMUSG00000045664	Cdc42ep2	0.0062085586230466
ENSMUSG00000056019	Zfp709	0.0063827394476867
ENSMUSG00000037845	Fdxacb1	0.00644166832309715
ENSMUSG00000005410	Mcm5	0.00668770855883331
ENSMUSG00000043110	Lrrn4	0.00669433788239922
ENSMUSG00000032015	Pou2f3	0.00676172365530123
ENSMUSG00000006494	Pdk1	0.00688847501884668
ENSMUSG00000076437	2700094K13Rik	0.00690900544987978
ENSMUSG00000024251	Thada	0.00698066642973761
ENSMUSG00000031309	Rps6ka3	0.00699722454354323
ENSMUSG00000032745	Gpbp1	0.00709352558221338
ENSMUSG00000039585	Myo9a	0.00709352558221338
ENSMUSG00000034801	Sos2	0.00710751438160453
ENSMUSG00000064090	Vrk2	0.00722894069430003
ENSMUSG00000052316	Lrrc15	0.00724040503730403
ENSMUSG00000022865	Cxadr	0.00724045410630788
ENSMUSG00000038535	Zfp280d	0.00726301900507683
ENSMUSG00000070462	Mesdc1	0.00726301900507683
ENSMUSG00000060591	Ifitm2	0.00731974705259574
ENSMUSG00000028382	Ptbp3	0.00736167355213575
ENSMUSG00000020650	Bcap29	0.00746071092699169
ENSMUSG00000079144	A130010J15Rik	0.00746367197810797
ENSMUSG00000047216	Cdh19	0.00746509970012576
ENSMUSG00000078768	Zfp566	0.00746509970012576
ENSMUSG00000021635	Rad17	0.0076128268287532
ENSMUSG00000012422	Tmem167	0.00766212313093399
ENSMUSG00000025451	Paip1	0.00772231272416548
ENSMUSG00000022200	Golph3	0.00792147410159002
ENSMUSG00000029571	Tmem106b	0.00792147410159002
ENSMUSG00000056436	Cyct	0.0080522529632301
ENSMUSG00000014932	Yes1	0.0081608984589154
ENSMUSG00000027981	Rnpc3	0.00850024608618845
ENSMUSG00000057534	Gm15698	0.00859211970801736
ENSMUSG00000026097	Ormdl1	0.00865578338883663
ENSMUSG00000050930	Map10	0.00865578338883663
ENSMUSG00000048332	Lhfp	0.00867772045196269
ENSMUSG00000071359	Tbpl1	0.008813571654725
ENSMUSG00000005233	Spc25	0.00906210893269367
ENSMUSG00000084174	Sycn	0.00960569785778911
ENSMUSG00000063253	Scoc	0.00967426106396601
ENSMUSG00000030203	Dusp16	0.00989004086398946
ENSMUSG00000040928	S100pbp	0.00989004086398946
ENSMUSG00000046818	Ddit4l	0.00989004086398946
ENSMUSG00000020111	Micu1	0.0100358617890802
ENSMUSG00000020305	Asb3	0.0100769961125945
ENSMUSG00000002617	Zfp40	0.0103650946232326
ENSMUSG00000038500	Prr3	0.010452355333271
ENSMUSG00000032812	Arap1	0.0105141064730252
ENSMUSG00000073409	H2-Q6	0.0106817454004177
ENSMUSG00000018548	Trim37	0.011000925590976
ENSMUSG00000022664	Slc35a5	0.0110121482584117
ENSMUSG00000051341	Zfp52	0.0110121482584117
ENSMUSG00000026158	Ogfrl1	0.0110654839648366
ENSMUSG00000021830	Txndc16	0.011080861723886
ENSMUSG00000046223	Plaur	0.0110931592183205
ENSMUSG00000058402	Zfp420	0.0112080258163699
ENSMUSG00000003032	Klf4	0.0114656740346269
ENSMUSG00000032578	Cish	0.0114656740346269
ENSMUSG00000029169	Dhx15	0.0116901312073935
ENSMUSG00000070697	Utp3	0.0117286287192408
ENSMUSG00000026123	Plekhb2	0.0117744943842727
ENSMUSG00000042744	Gm15800	0.0120770043942013
ENSMUSG00000032252	Glce	0.0121322204570763
ENSMUSG00000028580	Pum1	0.0124515035466774
ENSMUSG00000031461	Myom2	0.0127835379162493
ENSMUSG00000029486	Mrpl1	0.0128824959716456
ENSMUSG00000032349	Elovl5	0.0131398623758177
ENSMUSG00000020883	Fbxl20	0.0132046808899166
ENSMUSG00000026004	Kansl1l	0.0134520705033606
ENSMUSG00000047508	Mbd3l2	0.0134646194150186
ENSMUSG00000031665	Sall1	0.0134904088599657
ENSMUSG00000036885	Arhgef26	0.0134904088599657
ENSMUSG00000032251	Irak1bp1	0.0136151961263436
ENSMUSG00000026249	Serpine2	0.0136442776304682
ENSMUSG00000005362	Crbn	0.0136683003787483
ENSMUSG00000030061	Uba3	0.0136683003787483
ENSMUSG00000058186	Gm13242	0.0139435720468942
ENSMUSG00000041287	Sox15	0.014013819968635
ENSMUSG00000051159	Cited1	0.0142004111168313
ENSMUSG00000020652	Cenpo	0.0145179230086775
ENSMUSG00000042599	Jhdm1d	0.0147537238244869
ENSMUSG00000035382	Pcsk7	0.0147715745617719
ENSMUSG00000078508	Gm13128	0.0149767008289986
ENSMUSG00000057110	Cep110	0.0151060506844985
ENSMUSG00000031446	Cul4a	0.0153282590063153
ENSMUSG00000042821	Snai1	0.015375469596968
ENSMUSG00000074994	Qser1	0.01537814941936
ENSMUSG00000066705	Fxyd6	0.0159368546963635
ENSMUSG00000020300	Cpeb4	0.0159602513965039
ENSMUSG00000043991	Pura	0.0159833116400557
ENSMUSG00000059142	Zfp945	0.0161772974887726
ENSMUSG00000024287	Thoc1	0.0166569549977378
ENSMUSG00000074212	Dnajb14	0.0166569549977378
ENSMUSG00000038212	Hiatl1	0.0167838356339233
ENSMUSG00000074811	Hps6	0.0170092389658416
ENSMUSG00000026317	Cln8	0.0172998735123626
ENSMUSG00000047878	A4galt	0.0177361294527696
ENSMUSG00000029290	Zfp326	0.0180126849939585
ENSMUSG00000024922	Ovol1	0.0180320775984194
ENSMUSG00000061633	1700029P11Rik	0.0180750557848394
ENSMUSG00000062421	Arf2	0.0180750557848394
ENSMUSG00000027315	Spint1	0.0182076898652472
ENSMUSG00000022150	Dab2	0.0185739870001224
ENSMUSG00000026361	Cdc73	0.0188654609317973
ENSMUSG00000027714	Exosc9	0.0188654609317973
ENSMUSG00000022472	Desi1	0.0193716721115247
ENSMUSG00000027346	Gpcpd1	0.0195854751346373
ENSMUSG00000015776	Med22	0.0197784769125555
ENSMUSG00000034883	Lrr1	0.0200628510360272
ENSMUSG00000031782	Coq9	0.020233600944115
ENSMUSG00000039089	L3mbtl3	0.0202410940521079
ENSMUSG00000066415	Msl2	0.0203393389558407
ENSMUSG00000102030		0.0203978781688195
ENSMUSG00000030614	Tmem126b	0.0206419184234101
ENSMUSG00000028563	Tm2d1	0.0210576779474468
ENSMUSG00000038383	Pigu	0.0210576779474468
ENSMUSG00000028261	Ndufaf4	0.0211473148398626
ENSMUSG00000033487	Fndc3a	0.0214208713174269
ENSMUSG00000033016	Nfatc1	0.0214456259354499
ENSMUSG00000030446	Zfp273	0.0214865385683309
ENSMUSG00000066324	Impad1	0.0217663360612266
ENSMUSG00000025815	Dhtkd1	0.021816499013998
ENSMUSG00000031229	Atrx	0.0219876926151285
ENSMUSG00000026620	Mark1	0.0222690254972078
ENSMUSG00000035234	Fam175a	0.0222690254972078
ENSMUSG00000084067	Gm14269	0.0222690254972078
ENSMUSG00000019948	Actr6	0.0222748758114931
ENSMUSG00000068328	Aup1	0.0223987955609446
ENSMUSG00000052748	Swt1	0.0224757808233272
ENSMUSG00000066232	Ipo7	0.0225049400902692
ENSMUSG00000068302	Noto	0.0226725504080343
ENSMUSG00000026788	Zbtb43	0.0229191879771611
ENSMUSG00000045775	Slc16a5	0.0229191879771611
ENSMUSG00000041849	Card6	0.0230365540244353
ENSMUSG00000030452	Nipa2	0.0233338369132611
ENSMUSG00000050132	Sarm1	0.0233338369132611
ENSMUSG00000034636	Zyg11b	0.0235438917071843
ENSMUSG00000025981	Coq10b	0.0237787791441768
ENSMUSG00000024646	Cyb5	0.0243412338567684
ENSMUSG00000015837	Sqstm1	0.0245081659121663
ENSMUSG00000046192	Iqub	0.0246517426407312
ENSMUSG00000030516	Tjp1	0.024828639205633
ENSMUSG00000043673	Kcns3	0.0249524697220619
ENSMUSG00000039086	Ss18l1	0.0249567001575247
ENSMUSG00000073102	Drc1	0.0253927080898206
ENSMUSG00000098041	Gm26981	0.0256376320606208
ENSMUSG00000021431	Snrnp48	0.025937934708772
ENSMUSG00000026674	Ddr2	0.025937934708772
ENSMUSG00000025839	Pramel7	0.0260188728721513
ENSMUSG00000068129	Cst7	0.0263245730895168
ENSMUSG00000014303	Glis2	0.026554055764424
ENSMUSG00000027531	Impa1	0.0267292784058669
ENSMUSG00000063077	Kif1b	0.0267292784058669
ENSMUSG00000024095	Hnrnpll	0.026905977404706
ENSMUSG00000087207	Gm13147	0.0270138647147538
ENSMUSG00000031922	Cep57	0.0271140169064397
ENSMUSG00000027506	Tpd52	0.0271484128552653
ENSMUSG00000021973	Micu2	0.0273096966063536
ENSMUSG00000031634	Ufsp2	0.0275541157283535
ENSMUSG00000029279	Brdt	0.0276103388504211
ENSMUSG00000022656	Pvrl3	0.0276641012025083
ENSMUSG00000019792	Trmt11	0.0283806816600079
ENSMUSG00000000600	Krit1	0.0283813555405264
ENSMUSG00000063406	Tmed5	0.0283813555405264
ENSMUSG00000020472	Zkscan17	0.0284601085425074
ENSMUSG00000031605	Klhl2	0.0286369863906505
ENSMUSG00000025371	Chmp6	0.0288869218135934
ENSMUSG00000027007	Ssfa2	0.0289769804110267
ENSMUSG00000027353	Mcm8	0.0295965543552002
ENSMUSG00000023443	Esx1	0.0298625795846954
ENSMUSG00000035898	Uba6	0.0300836048593645
ENSMUSG00000025925	Terf1	0.0302283021113143
ENSMUSG00000048490	Nrip1	0.0302588282601316
ENSMUSG00000040356	Skiv2l	0.0304093362240529
ENSMUSG00000047832	Cdca4	0.0308738882084344
ENSMUSG00000086324	Gm15564	0.0309537195625961
ENSMUSG00000032410	Xrn1	0.0310092620360547
ENSMUSG00000021377	Dek	0.0310153782952111
ENSMUSG00000027763	Mbnl1	0.0310996485431135
ENSMUSG00000032346	Ooep	0.0312484193092755
ENSMUSG00000028221	Tmem55a	0.0320699841637386
ENSMUSG00000084081	Gm12057	0.0326201656390682
ENSMUSG00000032667	Pon2	0.0327640590935585
ENSMUSG00000040760	Appl1	0.0334313713216826
ENSMUSG00000047731	Wbp1l	0.033605567893087
ENSMUSG00000082127	Gm13577	0.033752435901861
ENSMUSG00000027573	Gid8	0.0339315612190536
ENSMUSG00000040177	2310057M21Rik	0.0340972080177415
ENSMUSG00000030605	Mfge8	0.0343301496997847
ENSMUSG00000022973	Synj1	0.0344573876583858
ENSMUSG00000002475	Abhd3	0.0347580496342237
ENSMUSG00000076258	Gm23935	0.0347850414803387
ENSMUSG00000035476	Tab3	0.035099985783326
ENSMUSG00000034484	Snx2	0.0364740332333105
ENSMUSG00000058013	Sept11	0.0367842484096187
ENSMUSG00000040013	Fkbp6	0.0372587083518092
ENSMUSG00000028172	Tacr3	0.0374667975576273
ENSMUSG00000000275	Trim25	0.0385262944498563
ENSMUSG00000039103	Nexn	0.0390093326251151
ENSMUSG00000040738	Ints8	0.0398539314221977
ENSMUSG00000039968	Rsbn1l	0.0402975344028244
ENSMUSG00000022024	Sugt1	0.0409687956857539
ENSMUSG00000002265	Peg3	0.0409852638116587
ENSMUSG00000071172	Srsf3	0.0418813876184274
ENSMUSG00000049321	Zfp2	0.0422392247061705
ENSMUSG00000041920	Slc16a6	0.042404989438888
ENSMUSG00000030759	Far1	0.043082391470145
ENSMUSG00000062825	Actg1	0.043082391470145
ENSMUSG00000019087	Atp6ap1	0.0432474947828332
ENSMUSG00000018846	Pank3	0.0437182962507496
ENSMUSG00000024843	Chka	0.0439112044008245
ENSMUSG00000037857	Nufip2	0.043981138045747
ENSMUSG00000059921	Unc5c	0.0446673377895894
ENSMUSG00000057835	Zfp119a	0.044780629024974
ENSMUSG00000058022	Adtrp	0.0448865390966551
ENSMUSG00000028419	Chmp5	0.0449537115775186
ENSMUSG00000041147	Brca2	0.045120546846554
ENSMUSG00000052681	Rap1b	0.0451668663946801
ENSMUSG00000038014	Fam120a	0.0453512788946756
ENSMUSG00000025010	Ccnj	0.0456305803877768
ENSMUSG00000041268	Dmxl2	0.0471865595135072
ENSMUSG00000099216	RP24-456G3.3	0.0479676640164763
ENSMUSG00000031242	2610002M06Rik	0.0482525955499548
ENSMUSG00000040629	Mael	0.0488073689344235
ENSMUSG00000021938	Pspc1	0.0489294929815369
ENSMUSG00000024594	Prrc1	0.0491870209694592
ENSMUSG00000030541	Idh2	0.0496568564657061
ENSMUSG00000097375	6720427I07Rik	0.0498420571453979
ENSMUSG00000025935	Tram1	0.0499096569067804
ENSMUSG00000098923	TMEM185B	0.0513175699346877
ENSMUSG00000054099	Slc25a40	0.0520096023532462
ENSMUSG00000034555	Tex16	0.0522138854247117
ENSMUSG00000027193	Api5	0.0524883495034691
ENSMUSG00000032562	Gnai2	0.05271456042012
ENSMUSG00000089728	Clec2f	0.053204123030254
ENSMUSG00000054662	Ano9	0.0533349843045025
ENSMUSG00000081586	Gm11544	0.0533387920444655
ENSMUSG00000024614	Tmx3	0.0538809702848951
ENSMUSG00000040614	Nlrp9c	0.0538809702848951
ENSMUSG00000027882	Stxbp3a	0.0551345401087568
ENSMUSG00000046748	2310005G13Rik	0.0561943593127947
ENSMUSG00000030275	Etnk1	0.0566761093641837
ENSMUSG00000071350	Setdb2	0.0569422979925952
ENSMUSG00000059474	Mbtd1	0.0571572816617226
ENSMUSG00000046351	Zfp322a	0.0579393599395897
ENSMUSG00000032092	Mpzl2	0.0584848465650354
ENSMUSG00000071253	Slc25a16	0.0584848465650354
ENSMUSG00000019960	Dusp6	0.0585091790500059
ENSMUSG00000020027	Socs2	0.0595642314303173
ENSMUSG00000036106	Prr5	0.060572331968954
ENSMUSG00000031513	Leprotl1	0.0607302956215412
ENSMUSG00000049164	Zfp518a	0.0639386973639066
ENSMUSG00000022634	Yaf2	0.0641112968414071
ENSMUSG00000037419	Endod1	0.0644209972726084
ENSMUSG00000064357	mt-Atp6	0.0650915152308913
ENSMUSG00000072419	Dppa2	0.0660296555662597
ENSMUSG00000037257	Aagab	0.066320163659656
ENSMUSG00000022292	Rrm2b	0.0674334778114337
ENSMUSG00000053730	Tmem39b	0.0674489062158121
ENSMUSG00000016319	Slc25a5	0.0679438608626072
ENSMUSG00000086813	Gm13657	0.0682334496154294
ENSMUSG00000041961	Znrf3	0.0683106177603059
ENSMUSG00000051154	Commd3	0.0684635470944927
ENSMUSG00000030779	Rbbp6	0.0688514506240902
ENSMUSG00000020491	2810021J22Rik	0.0693525563724081
ENSMUSG00000093930	Hmgcs1	0.0693931769460016
ENSMUSG00000096647	Gm6223	0.0694558176608076
ENSMUSG00000024667	Tmem216	0.0699224108958194
ENSMUSG00000079008	Gm14124	0.0707953427476202
ENSMUSG00000053774	Ubxn7	0.0708044069782419
ENSMUSG00000055991	Zkscan5	0.0708044069782419
ENSMUSG00000042118	Bhmt2	0.0713445506878739
ENSMUSG00000025240	Sacm1l	0.0714363975062506
ENSMUSG00000026003	Acadl	0.0731166172086697
ENSMUSG00000061244	Exoc5	0.0734487307218197
ENSMUSG00000032640	Chsy1	0.0737686644582616
ENSMUSG00000034111	Tmed8	0.0737686644582616
ENSMUSG00000040383	Aqr	0.0741296310187372
ENSMUSG00000043998	Mgat2	0.0747982264175231
ENSMUSG00000047714	Ppp1r2	0.0758498883780764
ENSMUSG00000040726	Hesx1	0.0760569326910034
ENSMUSG00000031816	Mthfsd	0.0761390460264221
ENSMUSG00000040943	Tet2	0.0761390460264221
ENSMUSG00000020561	Twistnb	0.0762626865547716
ENSMUSG00000007836	Hnrnpa0	0.0766650597103062
ENSMUSG00000031015	Swap70	0.0775085432601477
ENSMUSG00000021638	Ocln	0.0779595533324313
ENSMUSG00000036792	Mbd5	0.0781893109416905
ENSMUSG00000027035	Cers6	0.0786162614763889
ENSMUSG00000059898	Dsc3	0.0786162614763889
ENSMUSG00000097017	Gm26707	0.0800523597589997
ENSMUSG00000025060	Slk	0.0800988889428636
ENSMUSG00000027770	Dhx36	0.0804151197138695
ENSMUSG00000030629	Zfand6	0.0804304121738374
ENSMUSG00000037712	Fermt2	0.0809276255032813
ENSMUSG00000024477	Pggt1b	0.0825415299577027
ENSMUSG00000037355	Uvssa	0.0825415299577027
ENSMUSG00000021546	Hnrnpk	0.0831422659237131
ENSMUSG00000015806	Qdpr	0.08351487770886
ENSMUSG00000048661	Lemd3	0.0841547341963423
ENSMUSG00000032449	Slc25a36	0.0845486548492154
ENSMUSG00000029405	G3bp2	0.0846339496690787
ENSMUSG00000033705	Stard9	0.0846442782495236
ENSMUSG00000045252	Zfp574	0.0847242202236313
ENSMUSG00000101856		0.0848123289382972
ENSMUSG00000030747	Dgat2	0.0848918644119735
ENSMUSG00000031245	Hmgn5	0.0852987518742097
ENSMUSG00000055780	Usp26	0.0863734590874028
ENSMUSG00000078773	Rad54b	0.0867078069737118
ENSMUSG00000024563	Smad2	0.0868974972129358
ENSMUSG00000047036	Zfp445	0.0869536656334582
ENSMUSG00000020698	Cct6b	0.0873487185522162
ENSMUSG00000022698	Naa50	0.0874261034704727
ENSMUSG00000051235	Gen1	0.0876089622749411
ENSMUSG00000044148	1810030O07Rik	0.0878207439178447
ENSMUSG00000048175	Asb8	0.0883844584387845
ENSMUSG00000022487	Gtsf1	0.0887468860457945
ENSMUSG00000010290	AI597479	0.0901114064921552
ENSMUSG00000042396	Rbm7	0.0910117071211564
ENSMUSG00000033319	Fem1c	0.0932585070626469
ENSMUSG00000027787	Nmd3	0.093498474573522
ENSMUSG00000038764	Ptpn3	0.0935640859809675
ENSMUSG00000019579	D17Wsu104e	0.0938653393069306
ENSMUSG00000026740	Dnajc1	0.0945044826309571
ENSMUSG00000036617	Etl4	0.0950864486939032
ENSMUSG00000028289	Epha7	0.0952269039863154
ENSMUSG00000082321	Gm14253	0.0952269039863154
ENSMUSG00000029840	Mtpn	0.096857497169657
ENSMUSG00000066382	Iqcf5	0.0976312048111411
ENSMUSG00000075284	Wipf1	0.0976312048111411
ENSMUSG00000019920	Lims1	0.0986439181063872
ENSMUSG00000036990	Otud4	0.0986439181063872

## Sheet: 8cell_stage
Ensembl Gene ID	Gene Name	Adjusted p-Value
ENSMUSG00000035202	Lars2	< 2.2e-16
ENSMUSG00000056260	Lrif1	< 2.2e-16
ENSMUSG00000028273	Pdlim5	< 2.2e-16
ENSMUSG00000037661	Gpr160	< 2.2e-16
ENSMUSG00000086324	Gm15564	< 2.2e-16
ENSMUSG00000007613	Tgfbr1	< 2.2e-16
ENSMUSG00000028278	Rragd	< 2.2e-16
ENSMUSG00000044533	Rps2	< 2.2e-16
ENSMUSG00000075602	Ly6a	< 2.2e-16
ENSMUSG00000026103	Gls	< 2.2e-16
ENSMUSG00000049382	Krt8	< 2.2e-16
ENSMUSG00000019055	Plod1	< 2.2e-16
ENSMUSG00000041957	Pkp2	< 2.2e-16
ENSMUSG00000004317	Clcn5	< 2.2e-16
ENSMUSG00000060149	BC002059	< 2.2e-16
ENSMUSG00000086965	Gm16314	< 2.2e-16
ENSMUSG00000066027	Gm10436	< 2.2e-16
ENSMUSG00000046096	BC030336	< 2.2e-16
ENSMUSG00000019989	Enpp3	< 2.2e-16
ENSMUSG00000041688	Amot	< 2.2e-16
ENSMUSG00000029056	Pank4	< 2.2e-16
ENSMUSG00000037475	Thoc2	< 2.2e-16
ENSMUSG00000026655	Fam107b	< 2.2e-16
ENSMUSG00000037005	Xpnpep2	< 2.2e-16
ENSMUSG00000029201	Ugdh	< 2.2e-16
ENSMUSG00000039952	Dag1	< 2.2e-16
ENSMUSG00000027035	Cers6	< 2.2e-16
ENSMUSG00000036990	Otud4	< 2.2e-16
ENSMUSG00000020458	Rtn4	< 2.2e-16
ENSMUSG00000050912	Tmem123	< 2.2e-16
ENSMUSG00000011958	Bnip2	< 2.2e-16
ENSMUSG00000039086	Ss18l1	< 2.2e-16
ENSMUSG00000042042	Csgalnact2	1.30672882265473e-15
ENSMUSG00000002384	Bmp8b	1.34404683204317e-15
ENSMUSG00000020621	Rdh14	1.34404683204317e-15
ENSMUSG00000025626	Phf6	1.38259445086706e-15
ENSMUSG00000092341	Malat1	1.25501772803766e-14
ENSMUSG00000044150	A830080D01Rik	1.4349494418638e-14
ENSMUSG00000012819	Cdh23	3.93102672339667e-14
ENSMUSG00000022914	Brwd1	4.21787310101848e-14
ENSMUSG00000026270	Capn10	6.94937272985505e-14
ENSMUSG00000032494	Tdgf1	7.83731597676419e-14
ENSMUSG00000020783	1200014J11Rik	9.73434834692708e-14
ENSMUSG00000032050	Rdx	1.52962073582247e-13
ENSMUSG00000040918	Slc19a2	1.70728687112168e-13
ENSMUSG00000038342	Mlxip	3.43067599591674e-13
ENSMUSG00000071862	Lrrtm2	4.35846838118356e-13
ENSMUSG00000028382	Ptbp3	5.67356056721839e-13
ENSMUSG00000026034	Clk1	6.72298091773578e-13
ENSMUSG00000031996	Aplp2	7.1250462995908e-13
ENSMUSG00000101609		8.94622682011736e-13
ENSMUSG00000029762	Akr1b8	1.07484950893504e-12
ENSMUSG00000057409	Zfp53	1.20540476263882e-12
ENSMUSG00000027855	Sycp1	1.31914018308677e-12
ENSMUSG00000025949	Pikfyve	1.41229046890122e-12
ENSMUSG00000032324	Tspan3	2.42028714381296e-12
ENSMUSG00000035107	Dcbld2	2.6175840580925e-12
ENSMUSG00000027189	Trim44	2.9290252898079e-12
ENSMUSG00000040629	Mael	5.19210019811635e-12
ENSMUSG00000021687	Scamp1	5.96127227719258e-12
ENSMUSG00000070336	Fbxo47	6.32351729387207e-12
ENSMUSG00000037933	Bicd2	1.28424706748313e-11
ENSMUSG00000037685	Atp8a1	1.69226573545612e-11
ENSMUSG00000051586	Mical3	1.97987321460687e-11
ENSMUSG00000049950	Rpp38	2.40842956956573e-11
ENSMUSG00000039474	Wfs1	2.72027720948883e-11
ENSMUSG00000024270	Slc39a6	2.72676525846173e-11
ENSMUSG00000030126	Tmcc1	3.55543765981704e-11
ENSMUSG00000040167	Ikzf5	4.92301361797624e-11
ENSMUSG00000029223	Uchl1	5.22328213909579e-11
ENSMUSG00000020115	Tbk1	6.93081837594951e-11
ENSMUSG00000039840	Epg5	8.06852791106349e-11
ENSMUSG00000046798	Cldn12	8.06852791106349e-11
ENSMUSG00000027630	Tbl1xr1	1.13553803734026e-10
ENSMUSG00000096991	Gm26789	1.52768344690435e-10
ENSMUSG00000050029	Rap2c	2.1853608872999e-10
ENSMUSG00000022322	Shcbp1	2.53975034133331e-10
ENSMUSG00000031667	Aktip	3.1535551748232e-10
ENSMUSG00000037161	Mgarp	3.91435414143719e-10
ENSMUSG00000026605	Cenpf	3.9955423142876e-10
ENSMUSG00000026749	Nek6	7.89560429340233e-10
ENSMUSG00000098178	Gm26924	7.89560429340233e-10
ENSMUSG00000032307	Ube2q2	8.76497955947309e-10
ENSMUSG00000049658	Bdp1	8.76497955947309e-10
ENSMUSG00000027954	Efna1	1.0682173849107e-09
ENSMUSG00000076258	Gm23935	1.12914650064181e-09
ENSMUSG00000028649	Macf1	1.30496887481748e-09
ENSMUSG00000061371	Zfp873	1.30984384226776e-09
ENSMUSG00000086503	Xist	1.53149647184266e-09
ENSMUSG00000037251	Pomk	1.56503233304841e-09
ENSMUSG00000042195	Slc35f2	1.84313175385847e-09
ENSMUSG00000072762	4930522L14Rik	1.936705805333e-09
ENSMUSG00000023938	Aars2	2.95805861661588e-09
ENSMUSG00000032883	Acsl3	3.09155179120123e-09
ENSMUSG00000057133	Chd6	3.63313278275663e-09
ENSMUSG00000037440	Vnn1	3.89396040923427e-09
ENSMUSG00000045896	Paip2b	3.89396040923427e-09
ENSMUSG00000009207	Lnp	4.01976828105529e-09
ENSMUSG00000004040	Stat3	4.02905141695551e-09
ENSMUSG00000047648	Fbxo30	4.05417147388351e-09
ENSMUSG00000019818	Cd164	4.58279394879398e-09
ENSMUSG00000042377	Fam83g	4.93286660834132e-09
ENSMUSG00000026049	Tex30	5.4183825702808e-09
ENSMUSG00000001376	Ccdc132	6.24672394059242e-09
ENSMUSG00000025764	Phf17	8.04538313659177e-09
ENSMUSG00000037712	Fermt2	8.37102518448162e-09
ENSMUSG00000025068	Gsto1	9.24046148346026e-09
ENSMUSG00000044148	1810030O07Rik	9.97083611396048e-09
ENSMUSG00000031004	Mki67	1.08123272236648e-08
ENSMUSG00000062794	Zfp599	1.22095169963037e-08
ENSMUSG00000026235	Epha4	1.30921112409804e-08
ENSMUSG00000001918	Slc1a5	1.32621774580867e-08
ENSMUSG00000015214	Mtmr1	1.3484568603431e-08
ENSMUSG00000032092	Mpzl2	1.3484568603431e-08
ENSMUSG00000064337	mt-Rnr1	1.3484568603431e-08
ENSMUSG00000069094	Pde7a	1.57010947050982e-08
ENSMUSG00000029569	Tmem168	1.62477297762538e-08
ENSMUSG00000037234	Hook3	1.93846024001216e-08
ENSMUSG00000055013	Agap1	1.99101003192863e-08
ENSMUSG00000038481	Cdk19	2.0374136703978e-08
ENSMUSG00000046312	AI464131	2.17164804436435e-08
ENSMUSG00000031660	Brd7	2.18356933799989e-08
ENSMUSG00000020694	Tlk2	2.74876510799561e-08
ENSMUSG00000030203	Dusp16	2.74876510799561e-08
ENSMUSG00000028645	Slc2a1	2.76899991267989e-08
ENSMUSG00000049659	Aftph	2.98702752700461e-08
ENSMUSG00000028435	Aqp3	3.23864678958249e-08
ENSMUSG00000024601	Isoc1	3.75940516717247e-08
ENSMUSG00000025326	Ube3a	4.87244947167894e-08
ENSMUSG00000022114	Spry2	4.91280720679674e-08
ENSMUSG00000097122	Gm26624	4.91280720679674e-08
ENSMUSG00000084141	Olfr1372-ps1	5.0463830793694e-08
ENSMUSG00000056268	Dennd1b	6.63246164142252e-08
ENSMUSG00000047284	Neurl4	6.7850572058942e-08
ENSMUSG00000026821	Ralgds	6.99769595472347e-08
ENSMUSG00000021733	Slc4a7	7.09499200720639e-08
ENSMUSG00000040407	Akap9	7.16817748547698e-08
ENSMUSG00000038056	Kmt2c	8.00136322788201e-08
ENSMUSG00000032253	Phip	8.43412214797666e-08
ENSMUSG00000027326	Casc5	8.43770358100231e-08
ENSMUSG00000012640	Zfp715	1.02718627897912e-07
ENSMUSG00000020472	Zkscan17	1.02912843597487e-07
ENSMUSG00000039428	Tmem135	1.21358800875662e-07
ENSMUSG00000074733	5830428H23Rik	1.28079694143079e-07
ENSMUSG00000034480	Diap2	1.51644438666383e-07
ENSMUSG00000048661	Lemd3	1.51644438666383e-07
ENSMUSG00000064345	mt-Nd2	1.58492761684322e-07
ENSMUSG00000070565	Rasal2	1.6207230982732e-07
ENSMUSG00000025086	Trub1	2.2525658704643e-07
ENSMUSG00000041225	Arhgap12	2.53856533969644e-07
ENSMUSG00000022500	Litaf	2.79847268302653e-07
ENSMUSG00000049164	Zfp518a	3.14358378923789e-07
ENSMUSG00000007216	Zfp775	3.30994989552196e-07
ENSMUSG00000022555	Dgat1	3.65808518803011e-07
ENSMUSG00000034429	Zfp707	4.31788684132465e-07
ENSMUSG00000035898	Uba6	4.31788684132465e-07
ENSMUSG00000037795	N4bp2	4.6591508154273e-07
ENSMUSG00000075470	Alg10b	4.77368394611104e-07
ENSMUSG00000029518	Rab35	4.92834400720627e-07
ENSMUSG00000062906	Hdac10	4.92834400720627e-07
ENSMUSG00000020516	Rps6kb1	4.93153047194054e-07
ENSMUSG00000000085	Scmh1	5.94741798553444e-07
ENSMUSG00000017146	Brca1	6.01314077757022e-07
ENSMUSG00000023348	Trip6	7.9201246447375e-07
ENSMUSG00000030849	Fgfr2	8.28350885460942e-07
ENSMUSG00000032267	Usp28	8.28350885460942e-07
ENSMUSG00000031119	Gpc4	8.9541838447049e-07
ENSMUSG00000031174	Rpgr	1.09690561755539e-06
ENSMUSG00000069206	Zfp874a	1.11058700903641e-06
ENSMUSG00000026380	Tfcp2l1	1.19685702222142e-06
ENSMUSG00000042992	Loh12cr1	1.19685702222142e-06
ENSMUSG00000020994	Pnn	1.24969677582996e-06
ENSMUSG00000097971	Gm26917	1.24969677582996e-06
ENSMUSG00000060227	Casc4	1.28590024176501e-06
ENSMUSG00000026648	Dclre1c	1.48732134105422e-06
ENSMUSG00000054003	Tdrd9	1.78642084684052e-06
ENSMUSG00000061171	Slc38a11	1.78642084684052e-06
ENSMUSG00000026675	Hsd17b7	1.87753674552747e-06
ENSMUSG00000034724	Cnot6l	2.02893846727681e-06
ENSMUSG00000037957	Wdr20a	2.04337149576682e-06
ENSMUSG00000005958	Ephb3	2.1367847878849e-06
ENSMUSG00000024843	Chka	2.1367847878849e-06
ENSMUSG00000022528	Hes1	2.33171552392386e-06
ENSMUSG00000072763	5430403G16Rik	2.33171552392386e-06
ENSMUSG00000058028	Zscan5b	2.45452842358801e-06
ENSMUSG00000039164	Naif1	2.62719814017147e-06
ENSMUSG00000039579	Grin3a	2.71023672067767e-06
ENSMUSG00000084884	Gm12289	2.82215795565701e-06
ENSMUSG00000026889	Rbm18	2.84880945007912e-06
ENSMUSG00000040565	Btaf1	3.28520576273971e-06
ENSMUSG00000079038	D130040H23Rik	3.44330439778784e-06
ENSMUSG00000019861	Gopc	3.47505987221489e-06
ENSMUSG00000062761	Zfp512	3.76570476179993e-06
ENSMUSG00000020189	Osbpl8	3.90986755716734e-06
ENSMUSG00000067813	Xkr9	4.35232072753966e-06
ENSMUSG00000021264	Yy1	5.12819691436217e-06
ENSMUSG00000069743	Zfp820	5.23868196523308e-06
ENSMUSG00000001524	Gtf2h4	5.51291361319057e-06
ENSMUSG00000038957	Edc3	5.55623295607423e-06
ENSMUSG00000018861	Fdxr	5.68923787363868e-06
ENSMUSG00000024922	Ovol1	5.68923787363868e-06
ENSMUSG00000027947	Il6ra	5.68923787363868e-06
ENSMUSG00000021470	Ercc6l2	5.9755263144773e-06
ENSMUSG00000036499	Eea1	6.82499171154256e-06
ENSMUSG00000052727	Map1b	6.82499171154256e-06
ENSMUSG00000040943	Tet2	7.74004369698365e-06
ENSMUSG00000003153	Slc2a3	9.07418874049669e-06
ENSMUSG00000100826		9.07975991468205e-06
ENSMUSG00000003166	Dgcr2	9.77860287618951e-06
ENSMUSG00000029992	Gfpt1	9.85807045542797e-06
ENSMUSG00000031924	Cyb5b	1.11059398820843e-05
ENSMUSG00000064370	mt-Cytb	1.16085757842953e-05
ENSMUSG00000030031	Kbtbd8	1.20144449378369e-05
ENSMUSG00000063808	Gpatch1	1.2468481749057e-05
ENSMUSG00000054150	Syne3	1.25640749689271e-05
ENSMUSG00000012396	Nanog	1.47551507727212e-05
ENSMUSG00000097392	D930016D06Rik	1.6060909346607e-05
ENSMUSG00000087213	2810408I11Rik	1.74276379965957e-05
ENSMUSG00000031878	Nae1	1.74445058902551e-05
ENSMUSG00000054814	Usp46	1.74445058902551e-05
ENSMUSG00000018166	Erbb3	1.80527594276517e-05
ENSMUSG00000033004	Mycbp2	2.02074640893747e-05
ENSMUSG00000031751	Amfr	2.02595012879156e-05
ENSMUSG00000090213	Tmem189	2.26931690784014e-05
ENSMUSG00000020280	Pus10	2.28718577742481e-05
ENSMUSG00000045394	Epcam	2.40036398025605e-05
ENSMUSG00000020828	Pld2	2.4025361330836e-05
ENSMUSG00000015474	Ppt2	2.58848293689637e-05
ENSMUSG00000031976	Urb2	2.72235714765741e-05
ENSMUSG00000030528	Blm	2.87775029916969e-05
ENSMUSG00000055723	Rras2	2.8915183087099e-05
ENSMUSG00000018395	Kif3a	3.40836154750888e-05
ENSMUSG00000029190	D5Ertd579e	3.76717172557168e-05
ENSMUSG00000024943	Smc5	3.98144087395772e-05
ENSMUSG00000028699	Tspan1	4.04730033935084e-05
ENSMUSG00000035597	Prpf39	4.05346477965471e-05
ENSMUSG00000034902	Pip5k1c	4.25788609790091e-05
ENSMUSG00000033306	Lpp	4.53182002095574e-05
ENSMUSG00000051329	Nup160	4.62212666290794e-05
ENSMUSG00000027412	Lpin3	4.83614771961317e-05
ENSMUSG00000000303	Cdh1	4.92710624708797e-05
ENSMUSG00000015363	Trabd	5.48768268930706e-05
ENSMUSG00000019966	Kitl	5.83572274983433e-05
ENSMUSG00000032561	Acpp	5.87330573908826e-05
ENSMUSG00000022960	Donson	5.94158004356333e-05
ENSMUSG00000023919	Cenpq	6.03012746831031e-05
ENSMUSG00000029179	Zcchc4	6.15535070254125e-05
ENSMUSG00000003923	Tfam	6.91546407272364e-05
ENSMUSG00000054737	Zfp182	8.49581838175946e-05
ENSMUSG00000001670	Tat	8.82443674607923e-05
ENSMUSG00000059498	Fcgr3	8.87862680642012e-05
ENSMUSG00000057541	Pus7	9.04283755722058e-05
ENSMUSG00000089861	Gm16139	9.1106166938995e-05
ENSMUSG00000078872	Gm14401	9.51060002192757e-05
ENSMUSG00000038205	Prkab2	9.51822558426819e-05
ENSMUSG00000040084	Bub1b	9.51822558426819e-05
ENSMUSG00000044768	D1Ertd622e	9.58618268340473e-05
ENSMUSG00000022911	Arl13b	0.000105325745695582
ENSMUSG00000032652	Crebl2	0.000106587949269562
ENSMUSG00000027330	Cdc25b	0.000109005810998666
ENSMUSG00000037876	Jmjd1c	0.000110770330649384
ENSMUSG00000024234	Mtpap	0.000111857528447882
ENSMUSG00000024597	Slc12a2	0.000115754873310351
ENSMUSG00000029467	Atp2a2	0.000115754873310351
ENSMUSG00000072972	Adam4	0.000116939589080704
ENSMUSG00000031328	Flna	0.000123675769392192
ENSMUSG00000036553	Sh3tc1	0.000131247540278962
ENSMUSG00000029823	Luc7l2	0.000143662992507981
ENSMUSG00000046157	Tmem229b	0.000143662992507981
ENSMUSG00000037049	Smpd1	0.000144337586387632
ENSMUSG00000027086	Fastkd1	0.000146625317776681
ENSMUSG00000031684	Slc10a7	0.000154377363584841
ENSMUSG00000074165	Zfp788	0.000155187631385564
ENSMUSG00000026469	Xpr1	0.000158409646884039
ENSMUSG00000079020	Slc45a4	0.000163678196145587
ENSMUSG00000001300	Efnb2	0.000170616894787381
ENSMUSG00000027367	Stard7	0.000214604608864378
ENSMUSG00000032525	Nktr	0.000222562959770663
ENSMUSG00000034761	Map4k5	0.00022539335659704
ENSMUSG00000030189	Ybx3	0.000240071902533445
ENSMUSG00000027533	Fabp5	0.000254215108677873
ENSMUSG00000092416	Zfp141	0.000254215108677873
ENSMUSG00000026687	Aldh9a1	0.000276032223835566
ENSMUSG00000034235	Usp54	0.000276479117589671
ENSMUSG00000047368	Abhd17b	0.000276479117589671
ENSMUSG00000004561	Mettl17	0.000278390060682327
ENSMUSG00000037904	Ankrd9	0.000287139954198344
ENSMUSG00000032359	Ctsh	0.000303022161746044
ENSMUSG00000026708	Cenpl	0.000303977285439024
ENSMUSG00000020993	Trappc6b	0.000307177196043695
ENSMUSG00000024232	Bambi	0.000310300498272549
ENSMUSG00000000804	Usp32	0.000324922355273546
ENSMUSG00000022797	Tfrc	0.000324922355273546
ENSMUSG00000038970	Lmtk2	0.00033726661371897
ENSMUSG00000048732	Klhl11	0.000337879811946272
ENSMUSG00000024927	Rela	0.000338536471982496
ENSMUSG00000100259		0.000340554626851765
ENSMUSG00000040785	Ttc3	0.000340829725755734
ENSMUSG00000033948	Zswim5	0.000368820419300512
ENSMUSG00000044783	Hjurp	0.000378713603831873
ENSMUSG00000055240	Zfp101	0.000389791336168492
ENSMUSG00000006464	Bbs1	0.000405092987950744
ENSMUSG00000046324	Ermp1	0.000406425737823534
ENSMUSG00000034647	Ankrd12	0.000417424770541672
ENSMUSG00000057497	Fam136a	0.000421468672553361
ENSMUSG00000020176	Grb10	0.0004389836357447
ENSMUSG00000034543	Morc2a	0.000439219629695915
ENSMUSG00000069208	Zfp825	0.000490087190742706
ENSMUSG00000041961	Znrf3	0.00049344580718128
ENSMUSG00000030605	Mfge8	0.000502657094907165
ENSMUSG00000060935	AI597468	0.000502657094907165
ENSMUSG00000014905	Dnajb9	0.000515730928619986
ENSMUSG00000022150	Dab2	0.000515730928619986
ENSMUSG00000026014	Raph1	0.000515730928619986
ENSMUSG00000007872	Id3	0.000516405920058275
ENSMUSG00000043252	Tmem64	0.000521247748795561
ENSMUSG00000042289	Hsd3b7	0.000540417750438133
ENSMUSG00000019809	Pex3	0.000548396715857251
ENSMUSG00000032531	Amotl2	0.00055216737054435
ENSMUSG00000031596	Slc7a2	0.000552460292728651
ENSMUSG00000021054	Sgpp1	0.000557169260499887
ENSMUSG00000040363	Bcor	0.000557169260499887
ENSMUSG00000032437	Stt3b	0.000620261198400306
ENSMUSG00000004359	Spic	0.000630804774002665
ENSMUSG00000071262	Zfp957	0.000658046853693391
ENSMUSG00000072694	1500011B03Rik	0.000669377455065576
ENSMUSG00000043940	Wdfy3	0.000674310064240195
ENSMUSG00000024789	Jak2	0.000686372705603198
ENSMUSG00000033361	Prrg3	0.000686547487677337
ENSMUSG00000030536	Iqgap1	0.000690562781505116
ENSMUSG00000020290	Xpo1	0.00071780226991042
ENSMUSG00000061898	Rbak	0.000758279376783229
ENSMUSG00000039168	Dap	0.000774339394652754
ENSMUSG00000097335	Gm26563	0.000774339394652754
ENSMUSG00000029490	Mfsd7a	0.000774442445021154
ENSMUSG00000027272	Ubr1	0.000780643669646248
ENSMUSG00000017802	Fam134c	0.00078134009875459
ENSMUSG00000048174	Tmem81	0.000798286521221362
ENSMUSG00000025153	Fasn	0.000801447856563817
ENSMUSG00000022436	Sh3bp1	0.00081169962421061
ENSMUSG00000021775	Nr1d2	0.000814354458385525
ENSMUSG00000025921	Rdh10	0.000827656993968533
ENSMUSG00000026816	Gtf3c5	0.000841059910406372
ENSMUSG00000037514	Pank2	0.000870657162904389
ENSMUSG00000032105	Pdzd3	0.000878331471169355
ENSMUSG00000040183	Ankrd6	0.000883407703810711
ENSMUSG00000026349	Ccnt2	0.000890435844016538
ENSMUSG00000025986	Slc39a10	0.000894870898109883
ENSMUSG00000036138	Acaa1a	0.000894870898109883
ENSMUSG00000032398	Snapc5	0.000915025992950505
ENSMUSG00000037486	Asxl2	0.000932198017702113
ENSMUSG00000074873	AI606181	0.000987334928053057
ENSMUSG00000064351	mt-Co1	0.00100030670431775
ENSMUSG00000074028	Slc22a13	0.00103446306750453
ENSMUSG00000021417	Eci2	0.00103789453734246
ENSMUSG00000020454	Eif4enif1	0.00107738844433444
ENSMUSG00000061950	Ppp4r1	0.00113304910198452
ENSMUSG00000018411	Mapt	0.00113374599377502
ENSMUSG00000028211	Trp53inp1	0.00115639859424211
ENSMUSG00000060499	Rpl10l	0.00115848443073075
ENSMUSG00000038708	Golga4	0.00128554574019428
ENSMUSG00000038178	Slc43a2	0.00131985776561669
ENSMUSG00000038633	Degs1	0.00132011106677823
ENSMUSG00000029188	Slc34a2	0.0014221832086779
ENSMUSG00000010830	Kdelr3	0.00147197223252516
ENSMUSG00000100967		0.00151244544176831
ENSMUSG00000038351	Sgsm2	0.00151719680657095
ENSMUSG00000051285	Pcmtd1	0.00155223723726115
ENSMUSG00000067430	Zfp763	0.00158072066100359
ENSMUSG00000024811	Tnks2	0.00163045862490804
ENSMUSG00000020794	Ube2g1	0.00163241087738319
ENSMUSG00000053510	Nrd1	0.00164569336272475
ENSMUSG00000035649	Zcchc7	0.00164694449280698
ENSMUSG00000063646	Jakmip1	0.00164694449280698
ENSMUSG00000071302	2610044O15Rik8	0.00166158313622564
ENSMUSG00000027070	Lrp2	0.00172929989845297
ENSMUSG00000059436	Max	0.00177207120468218
ENSMUSG00000010307	Tmem86a	0.00179919097682473
ENSMUSG00000064341	mt-Nd1	0.00182710903544444
ENSMUSG00000035247	Hectd1	0.00183133627786483
ENSMUSG00000064037	Gpn1	0.00185476092363173
ENSMUSG00000079009	Gm14139	0.00185476092363173
ENSMUSG00000057329	Bcl2	0.00187832396389769
ENSMUSG00000041920	Slc16a6	0.00195806517802106
ENSMUSG00000002985	Apoe	0.00201882749344216
ENSMUSG00000022386	Trmu	0.00202781000863317
ENSMUSG00000028381	Ugcg	0.00202781000863317
ENSMUSG00000020658	Efr3b	0.00202870219859961
ENSMUSG00000041594	Tmtc4	0.00208426784145126
ENSMUSG00000093930	Hmgcs1	0.0020959726706547
ENSMUSG00000018733	Pex12	0.0021109833005394
ENSMUSG00000073427	Gm4924	0.0021109833005394
ENSMUSG00000034160	Ogt	0.00214047218294254
ENSMUSG00000039753	Fbxl5	0.00215699976143403
ENSMUSG00000042500	Ago4	0.00215699976143403
ENSMUSG00000032551	1110059G10Rik	0.00216215650750844
ENSMUSG00000036989	Trim3	0.0022146290175204
ENSMUSG00000027087	Itgav	0.00225312137182396
ENSMUSG00000035798	Zdhhc17	0.00228214076066648
ENSMUSG00000021610	Clptm1l	0.00231872774249636
ENSMUSG00000033960	9430020K01Rik	0.00235404904403845
ENSMUSG00000030851	Ldhc	0.00249072213309088
ENSMUSG00000027002	Nckap1	0.0025049281034033
ENSMUSG00000074749	Plk1s1	0.00251619862211427
ENSMUSG00000068129	Cst7	0.0026480050373022
ENSMUSG00000046262	C87977	0.00266786338199087
ENSMUSG00000063894	Zkscan8	0.00272342620622553
ENSMUSG00000026027	Stradb	0.00285471020225618
ENSMUSG00000027011	Ube2e3	0.00286959040514757
ENSMUSG00000053164	Gpr21	0.00286959040514757
ENSMUSG00000038369	Ncoa6	0.00288243290661825
ENSMUSG00000056666	Retsat	0.00291298372514727
ENSMUSG00000051747	Ttn	0.00299879876597001
ENSMUSG00000036606	Plxnb2	0.0030365852933638
ENSMUSG00000037824	Tspan14	0.00305743896166671
ENSMUSG00000067851	Arfgef1	0.00310249451281301
ENSMUSG00000024413	Npc1	0.00318180768433448
ENSMUSG00000074746	Pdzd8	0.00323474920663557
ENSMUSG00000031931	Ankrd49	0.00326162029779183
ENSMUSG00000044149	Nkrf	0.00352405000279554
ENSMUSG00000002486	Tchp	0.00359142858297289
ENSMUSG00000024639	Gnaq	0.00362362467110034
ENSMUSG00000026864	Hspa5	0.00362362467110034
ENSMUSG00000057286	St6galnac2	0.00362362467110034
ENSMUSG00000076437	2700094K13Rik	0.00362362467110034
ENSMUSG00000019295	Tmem129	0.00369398409510643
ENSMUSG00000074731	Zfp345	0.0037208440917039
ENSMUSG00000039361	Picalm	0.00375371542084299
ENSMUSG00000030922	Lyrm1	0.0037623082084011
ENSMUSG00000034908	Sidt2	0.0037623082084011
ENSMUSG00000036391	Sec24a	0.00377012901549782
ENSMUSG00000054753	AU018091	0.00377407987571869
ENSMUSG00000026181	Ppm1f	0.00386012373609957
ENSMUSG00000100176		0.00389613535615144
ENSMUSG00000027784	Ppm1l	0.00398810993190178
ENSMUSG00000056216	Cebpg	0.00401786142853076
ENSMUSG00000058729	Lin9	0.00401786142853076
ENSMUSG00000036291	Ap5m1	0.00434253041373578
ENSMUSG00000034636	Zyg11b	0.00444732860254597
ENSMUSG00000043991	Pura	0.00451149944582667
ENSMUSG00000066324	Impad1	0.00469000043935685
ENSMUSG00000057738	Sptan1	0.00469137416288118
ENSMUSG00000031107	Rbmx2	0.00473308082908885
ENSMUSG00000025812	Pard3	0.00477308237280742
ENSMUSG00000019863	Qrsl1	0.00486737045793048
ENSMUSG00000045328	Cenpe	0.00486737045793048
ENSMUSG00000042814	Mcts2	0.00495643779119067
ENSMUSG00000031633	Slc25a4	0.00497443470105877
ENSMUSG00000031885	Cbfb	0.00497443470105877
ENSMUSG00000035310	Lin54	0.00497571278992797
ENSMUSG00000032548	Slco2a1	0.00499609678880944
ENSMUSG00000091490	Triml2	0.00511684504550046
ENSMUSG00000026142	Rhbdd1	0.00525670446541395
ENSMUSG00000071267	Zfp942	0.00528349938518342
ENSMUSG00000009566	Fpgs	0.00528712380314693
ENSMUSG00000026810	Dpm2	0.00532021840254772
ENSMUSG00000044308	Ubr3	0.00532360029860241
ENSMUSG00000028718	Stil	0.0053599188815555
ENSMUSG00000022617	Chkb	0.00541865390593469
ENSMUSG00000064368	mt-Nd6	0.00542315984459264
ENSMUSG00000067889	Sptbn2	0.00556453810183337
ENSMUSG00000019851	Perp	0.00561310023216931
ENSMUSG00000042156	Dzip1	0.00561310023216931
ENSMUSG00000095193	Gm20939	0.00561310023216931
ENSMUSG00000023977	Ubr2	0.00573850101320335
ENSMUSG00000017756	Slc12a7	0.0058193927332346
ENSMUSG00000019820	Utrn	0.0058193927332346
ENSMUSG00000032479	Map4	0.0058349707215715
ENSMUSG00000034593	Myo5a	0.00583617607382305
ENSMUSG00000099216	RP24-456G3.3	0.00603232887815867
ENSMUSG00000020660	Pomc	0.00612211887633081
ENSMUSG00000030269	Mtmr14	0.00612869974329176
ENSMUSG00000031155	Pim2	0.00612869974329176
ENSMUSG00000025899	Alkbh8	0.00633191665097641
ENSMUSG00000026389	Steap3	0.00635917118612087
ENSMUSG00000052331	Ankrd44	0.00637447887853057
ENSMUSG00000040234	Tm7sf3	0.00641747009959095
ENSMUSG00000042444	Fam63b	0.00650204582337872
ENSMUSG00000026667	Uhmk1	0.00653466536583379
ENSMUSG00000021690	Jmy	0.0066036946530753
ENSMUSG00000085576	Dpy19l2	0.00661128811993484
ENSMUSG00000073643	Wdfy1	0.00677303712351124
ENSMUSG00000067745	Gm14243	0.00691377910454912
ENSMUSG00000009894	Snap47	0.00695043689494394
ENSMUSG00000014956	Ppp1cb	0.00712792780755816
ENSMUSG00000035441	Myo1d	0.00736237797027901
ENSMUSG00000032180	Tmed1	0.00747138721426522
ENSMUSG00000021313	Ryr2	0.00762689066901278
ENSMUSG00000032369	Plscr1	0.00762689066901278
ENSMUSG00000092335	Gm7221	0.00772467248926815
ENSMUSG00000024298	Zfp871	0.00778062273995433
ENSMUSG00000025878	Uimc1	0.00780754698026233
ENSMUSG00000025809	Itgb1	0.00794712183792474
ENSMUSG00000043421	Hilpda	0.00825595626731682
ENSMUSG00000030754	Copb1	0.00834028092298907
ENSMUSG00000041685	Fcho2	0.00834028092298907
ENSMUSG00000039087	Rreb1	0.00836034415442084
ENSMUSG00000029050	Ski	0.00838837922590006
ENSMUSG00000044408	Sptssa	0.0085790532681797
ENSMUSG00000028629	Exo5	0.00869775037218692
ENSMUSG00000006356	Crip2	0.00880995999607751
ENSMUSG00000005225	Plekha8	0.00886267362573615
ENSMUSG00000079606	Gm595	0.00886267362573615
ENSMUSG00000027669	Gnb4	0.00903352547296539
ENSMUSG00000021738	Atxn7	0.00912080454921876
ENSMUSG00000024786	1700123I01Rik	0.0092891178128792
ENSMUSG00000033713	Foxn3	0.00935450569621978
ENSMUSG00000019433	Gipc1	0.00992397587907813
ENSMUSG00000040389	Wdr47	0.0101039405139421
ENSMUSG00000036898	Zfp157	0.010349507846927
ENSMUSG00000001558	Klhl10	0.010470269423301
ENSMUSG00000040013	Fkbp6	0.0104763979849644
ENSMUSG00000021843	Ktn1	0.0107408628499962
ENSMUSG00000033502	Cdc14a	0.0107766282364778
ENSMUSG00000021712	Trim23	0.0109349785353618
ENSMUSG00000036197	Gxylt1	0.0110027051714358
ENSMUSG00000064194	Zfp936	0.0111200635020048
ENSMUSG00000001555	Fkbp10	0.01116335744083
ENSMUSG00000051176	Zfp42	0.0112758042042646
ENSMUSG00000026219	Trip12	0.011307120904775
ENSMUSG00000005299	Letm1	0.0113468270404829
ENSMUSG00000031600	Vps37a	0.0116213972287443
ENSMUSG00000059669	Taf1b	0.0117097337074096
ENSMUSG00000028657	Ppt1	0.0117948151118338
ENSMUSG00000038080	Kdm1b	0.0117948151118338
ENSMUSG00000037896	Rcor1	0.0118660404201716
ENSMUSG00000005397	Nid1	0.0121309444260892
ENSMUSG00000037210	Fam193a	0.0122117516012709
ENSMUSG00000003458	Ncstn	0.0123450621946521
ENSMUSG00000039470	Zdhhc2	0.0124111810816918
ENSMUSG00000040250	Asun	0.0124467681067848
ENSMUSG00000037958	Ccdc55	0.0125923520753615
ENSMUSG00000025572	Tmc6	0.0126188912821535
ENSMUSG00000057457	Phex	0.012729359844156
ENSMUSG00000022108	Itm2b	0.0131827188369693
ENSMUSG00000024477	Pggt1b	0.0131950849040602
ENSMUSG00000045284	Dcaf12l1	0.0132656480828442
ENSMUSG00000035547	Capn5	0.0132767162438666
ENSMUSG00000029196	Tada2b	0.0133276015352803
ENSMUSG00000006373	Pgrmc1	0.0134713893550796
ENSMUSG00000015755	Tab2	0.0134713893550796
ENSMUSG00000023043	Krt18	0.0134940994999524
ENSMUSG00000000838	Fmr1	0.0135397731058688
ENSMUSG00000035949	Fbxw2	0.0136950852914223
ENSMUSG00000025202	Scd3	0.0137537079029248
ENSMUSG00000042105	Inpp5f	0.0137566117508557
ENSMUSG00000023892	Zfp51	0.014434297185982
ENSMUSG00000026548	Slamf9	0.0148645903215839
ENSMUSG00000074170	Plekhf1	0.0148825467415148
ENSMUSG00000028245	Nsmaf	0.0148873586121275
ENSMUSG00000054715	Zscan22	0.0150424061854434
ENSMUSG00000060475	Wtap	0.0150424061854434
ENSMUSG00000020063	Sirt1	0.0161250355005953
ENSMUSG00000032342	Mto1	0.0161576995290054
ENSMUSG00000032601	Prkar2a	0.0163751391844241
ENSMUSG00000028271	Gtf2b	0.0170771661512117
ENSMUSG00000072761	Gm6712	0.0172780816253291
ENSMUSG00000009907	Vps4b	0.0173466693843081
ENSMUSG00000005980	Dnase1	0.0176624154024553
ENSMUSG00000036840	Siah1a	0.0176624154024553
ENSMUSG00000041219	Arhgap11a	0.0180423040438394
ENSMUSG00000060591	Ifitm2	0.018247479877282
ENSMUSG00000025410	Dctn2	0.0182703621640802
ENSMUSG00000027079	Clp1	0.0183966729683348
ENSMUSG00000028228	Cpne3	0.018656777794312
ENSMUSG00000037965	Zc3h7a	0.0187668864494511
ENSMUSG00000024457	Trim26	0.0188576809288165
ENSMUSG00000001525	Tubb5	0.0191641248599405
ENSMUSG00000035623	Rsf1	0.0191641248599405
ENSMUSG00000062762	Ei24	0.0191641248599405
ENSMUSG00000036435	Exoc1	0.0197095560590368
ENSMUSG00000033943	Mga	0.0199193163903288
ENSMUSG00000025159	Mms19	0.0200703917932458
ENSMUSG00000038084	Opa1	0.0200897708876147
ENSMUSG00000055670	Zzef1	0.0200897708876147
ENSMUSG00000064339	mt-Rnr2	0.0201583282948587
ENSMUSG00000022999	Lmbr1l	0.0202174195986195
ENSMUSG00000078515	Ddi2	0.0204237461547108
ENSMUSG00000049091	Sephs2	0.020448024473551
ENSMUSG00000028578	Caap1	0.0205665423042742
ENSMUSG00000055204	Ankrd17	0.0208695555099414
ENSMUSG00000000581	C1d	0.0212013253025545
ENSMUSG00000026547	Tagln2	0.0214428874962922
ENSMUSG00000040111	Gramd1b	0.021513379128203
ENSMUSG00000028960	Ube4b	0.02164911573019
ENSMUSG00000046873	Mbtps2	0.021675495019921
ENSMUSG00000089917	Uckl1	0.0218840294055211
ENSMUSG00000022961	Son	0.0219011421322043
ENSMUSG00000019943	Atp2b1	0.0219291562237206
ENSMUSG00000036478	Btg1	0.0220648552083634
ENSMUSG00000028132	Tmem56	0.0221395488586557
ENSMUSG00000020777	Acox1	0.0226561246378959
ENSMUSG00000018428	Akap1	0.0226622019040463
ENSMUSG00000028923	Necap2	0.0232718788132694
ENSMUSG00000036078	Sigmar1	0.0234563924566796
ENSMUSG00000035891	Cerk	0.0235223911916939
ENSMUSG00000023906	Cldn6	0.0236441471144714
ENSMUSG00000028109	Hormad1	0.0240679225934319
ENSMUSG00000046201	Scaf8	0.0241497679604247
ENSMUSG00000090744	Gm6871	0.0241497679604247
ENSMUSG00000008668	Rps18	0.0243042807773234
ENSMUSG00000033478	Fam160b1	0.0247583822581136
ENSMUSG00000027881	Prpf38b	0.024816502576513
ENSMUSG00000008763	Man1a2	0.0251605605061584
ENSMUSG00000024097	Srsf7	0.0255198519551812
ENSMUSG00000044468	Fam46c	0.0259341219079441
ENSMUSG00000051235	Gen1	0.0263958054243775
ENSMUSG00000001785	Pwp1	0.0265676004254339
ENSMUSG00000028970	Abcb1b	0.0274801566854767
ENSMUSG00000057367	Birc2	0.0282878284232851
ENSMUSG00000034006	Pqlc1	0.0283498004534487
ENSMUSG00000041440	Gk5	0.0283498004534487
ENSMUSG00000047141	Zfp654	0.0283498004534487
ENSMUSG00000005373	Mlxipl	0.0284144648888125
ENSMUSG00000063696	Gm8730	0.0285466059411256
ENSMUSG00000024512	Dynap	0.0286124807917437
ENSMUSG00000043881	Kbtbd7	0.028717273856201
ENSMUSG00000046573	Lyrm4	0.0287899836980056
ENSMUSG00000017747	Ghdc	0.0295941486379829
ENSMUSG00000100014		0.0298112104855895
ENSMUSG00000005836	Gata6	0.0308002943350818
ENSMUSG00000022789	Dnm1l	0.0308002943350818
ENSMUSG00000024687	Osbp	0.0308002943350818
ENSMUSG00000030513	Pcsk6	0.0308002943350818
ENSMUSG00000055493	Epm2a	0.0308002943350818
ENSMUSG00000090112	Shprh	0.0308002943350818
ENSMUSG00000026788	Zbtb43	0.0314873737287623
ENSMUSG00000020859	Spag9	0.0317939117405357
ENSMUSG00000055660	Mettl4	0.031843265496594
ENSMUSG00000047126	Cltc	0.0319640215809246
ENSMUSG00000041649	Klf8	0.032130075687668
ENSMUSG00000019877	Serinc1	0.0322619206584289
ENSMUSG00000035696	Rnf38	0.0325812382624625
ENSMUSG00000007036	Abhd16a	0.033411306821512
ENSMUSG00000041323	Ak7	0.0335969543940205
ENSMUSG00000021113	Snapc1	0.0338698762783318
ENSMUSG00000047989	Ino80c	0.0339267333754436
ENSMUSG00000062014	Gmfb	0.0339267333754436
ENSMUSG00000038496	Slc19a3	0.0341708656769183
ENSMUSG00000040370	Lyrm5	0.0343106455678571
ENSMUSG00000030166	Rad52	0.0343439135423923
ENSMUSG00000040850	Psme4	0.0343439135423923
ENSMUSG00000091509	Gm17066	0.0348310487984867
ENSMUSG00000030655	Smg1	0.0349158104591772
ENSMUSG00000056436	Cyct	0.0349642253636058
ENSMUSG00000011884	Gltp	0.0353254913514336
ENSMUSG00000025981	Coq10b	0.0361246758690285
ENSMUSG00000071172	Srsf3	0.0361618090844518
ENSMUSG00000096945	Gm26546	0.036767233555
ENSMUSG00000045775	Slc16a5	0.0369524591315834
ENSMUSG00000047534	Mis18bp1	0.0370083847531281
ENSMUSG00000041287	Sox15	0.0375282644109001
ENSMUSG00000033237	Arid2	0.0375670281000943
ENSMUSG00000002055	Spag5	0.0379874126216595
ENSMUSG00000048058	Ldlrad3	0.0398594613146774
ENSMUSG00000048707	Tprn	0.0399626144743105
ENSMUSG00000029449	Rhof	0.0400161428105721
ENSMUSG00000002897	Il17ra	0.0400695248954445
ENSMUSG00000022391	Rangap1	0.0403482667404746
ENSMUSG00000031896	Ctrl	0.0403750205398688
ENSMUSG00000039967	Zfp292	0.0403750205398688
ENSMUSG00000019970	Sgk1	0.0414181824488803
ENSMUSG00000016984	Etaa1	0.0417088675786852
ENSMUSG00000021192	Golga5	0.0419143066404473
ENSMUSG00000040033	Stat2	0.0420258453749411
ENSMUSG00000073982	Rhog	0.0420258453749411
ENSMUSG00000031527	Eri1	0.0420767909821859
ENSMUSG00000068742	Cry2	0.0421821542253529
ENSMUSG00000036249	Rbm43	0.0424720580118225
ENSMUSG00000031197	Vbp1	0.0433662877197679
ENSMUSG00000028967	Errfi1	0.0434256456484918
ENSMUSG00000040774	Cept1	0.0435355164386496
ENSMUSG00000101655		0.0436853015709088
ENSMUSG00000020914	Top2a	0.0436919944398948
ENSMUSG00000029267	Mtf2	0.0436919944398948
ENSMUSG00000038843	Gcnt1	0.0442584866474987
ENSMUSG00000023961	Enpp4	0.0445357176853907
ENSMUSG00000042439	Zfp532	0.0448454701339384
ENSMUSG00000015149	Sirt2	0.0449889123467259
ENSMUSG00000022533	Atp13a3	0.0450162825573461
ENSMUSG00000036617	Etl4	0.0450162825573461
ENSMUSG00000020677	Ddx52	0.0453277342828931
ENSMUSG00000048592	Gm5946	0.0453277342828931
ENSMUSG00000035142	Nubpl	0.045688398627128
ENSMUSG00000031714	Gab1	0.0457052564491094
ENSMUSG00000021245	Mlh3	0.0457526494968442
ENSMUSG00000021987	Mtmr6	0.0457758523458487
ENSMUSG00000042447	Mios	0.046200815321135
ENSMUSG00000030316	Tamm41	0.0466914362772114
ENSMUSG00000101335		0.0474486464085701
ENSMUSG00000066235	Pomgnt2	0.0482895596610046
ENSMUSG00000023830	Igf2r	0.0482946967992242
ENSMUSG00000072980	Oip5	0.0487130259197534
ENSMUSG00000065999	Gm13154	0.0491675530826704
ENSMUSG00000046733	Gprc5a	0.0496313393226624
ENSMUSG00000020097	Sgpl1	0.0511691775917141
ENSMUSG00000027452	Acss1	0.0515344836911211
ENSMUSG00000058046	4933430I17Rik	0.0515476483916842
ENSMUSG00000049811	Fam161a	0.051664025253498
ENSMUSG00000024935	Slc1a1	0.052118893113136
ENSMUSG00000047213	Ythdf3	0.0525225431333042
ENSMUSG00000078868	Gm14412	0.0525225431333042
ENSMUSG00000053819	Camk2d	0.0528600148377935
ENSMUSG00000022791	Tnk2	0.0528687077808593
ENSMUSG00000002289	Angptl4	0.0531708400569209
ENSMUSG00000053334	Ficd	0.053534374373015
ENSMUSG00000041966	Dcaf17	0.0536034918313881
ENSMUSG00000041763	Tpp2	0.0540202741745384
ENSMUSG00000002222	Rmnd5a	0.054917036526787
ENSMUSG00000039782	Cpeb2	0.0553770697241838
ENSMUSG00000021395	Spin1	0.0555693424966978
ENSMUSG00000033032	Afap1l1	0.057312375113754
ENSMUSG00000049940	Pgrmc2	0.0575652006747682
ENSMUSG00000052852	Reep1	0.0575652006747682
ENSMUSG00000029073	Gltpd1	0.0576854923115993
ENSMUSG00000025936	Gm4956	0.0577276571281583
ENSMUSG00000019996	Map7	0.0585093789441963
ENSMUSG00000021725	Parp8	0.0585093789441963
ENSMUSG00000074830	Zfp640	0.0595824119499951
ENSMUSG00000003813	Rad23a	0.0596765575143698
ENSMUSG00000029994	Anxa4	0.059749982065218
ENSMUSG00000026511	Srp9	0.0599234428001717
ENSMUSG00000029287	Tgfbr3	0.0605424636308017
ENSMUSG00000046133	C130073F10Rik	0.0606382566693441
ENSMUSG00000050229	Pigm	0.0616984747400939
ENSMUSG00000097145	9230114K14Rik	0.062303101602943
ENSMUSG00000026018	Ica1l	0.0628366017687483
ENSMUSG00000028295	Smim8	0.0629608327566459
ENSMUSG00000036306	Lzts1	0.0633142297599237
ENSMUSG00000039321	Uts2r	0.0635512335091724
ENSMUSG00000041264	Uspl1	0.0635512335091724
ENSMUSG00000050304	Slc25a2	0.0637434649219332
ENSMUSG00000058706	0610030E20Rik	0.0642591472595531
ENSMUSG00000020640	Itsn2	0.0642988133012551
ENSMUSG00000026991	Pkp4	0.0642988133012551
ENSMUSG00000021796	Bmpr1a	0.064719888559573
ENSMUSG00000042608	Stk40	0.0649614788895646
ENSMUSG00000024163	Mapk8ip3	0.0651267508581282
ENSMUSG00000040102	Klhl42	0.0651267508581282
ENSMUSG00000021007	Spata7	0.0654561503191768
ENSMUSG00000021112	Mpp5	0.0654561503191768
ENSMUSG00000029629	Phf14	0.0660997337470305
ENSMUSG00000038535	Zfp280d	0.0660997337470305
ENSMUSG00000037536	Fbxo34	0.0664511669503036
ENSMUSG00000037138	Aff3	0.0675792998205027
ENSMUSG00000048280	Zfp738	0.0675792998205027
ENSMUSG00000096188	Cmtm4	0.0679042587733987
ENSMUSG00000019866	Aim1	0.0682251509588005
ENSMUSG00000030747	Dgat2	0.069096188635127
ENSMUSG00000073563	Csnk1g3	0.0692876216283557
ENSMUSG00000002428	Hltf	0.0697858681324177
ENSMUSG00000040396	Abhd13	0.0697858681324177
ENSMUSG00000035181	Heatr5a	0.0697862965047961
ENSMUSG00000028158	Mttp	0.0703611206800548
ENSMUSG00000035293	G2e3	0.0705678118270365
ENSMUSG00000017548	Suz12	0.0709839187828714
ENSMUSG00000040594	Ranbp17	0.0709839187828714
ENSMUSG00000026663	Atf6	0.0711117222559616
ENSMUSG00000023915	Tnfrsf21	0.071732692779284
ENSMUSG00000031930	Wwp2	0.07179921343484
ENSMUSG00000005514	Por	0.0719218007014986
ENSMUSG00000022353	Mtss1	0.072860052445877
ENSMUSG00000028587	Orc1	0.0736247238702383
ENSMUSG00000000568	Hnrnpd	0.0736787731032765
ENSMUSG00000042404	Dennd4b	0.0736787731032765
ENSMUSG00000022214	Dcaf11	0.0736805984339423
ENSMUSG00000017550	Atad5	0.0741319531302219
ENSMUSG00000034807	Colgalt1	0.0741319531302219
ENSMUSG00000028517	Ppap2b	0.0741437892602597
ENSMUSG00000031314	Taf1	0.074327829175548
ENSMUSG00000035769	Xylb	0.0755073234396292
ENSMUSG00000001270	Ckb	0.075901350968587
ENSMUSG00000015597	Zfp318	0.075901350968587
ENSMUSG00000022770	Dlg1	0.0767942578544996
ENSMUSG00000051341	Zfp52	0.0776855255291752
ENSMUSG00000022951	Rcan1	0.0779200074571147
ENSMUSG00000026803	Ttf1	0.0787519763150298
ENSMUSG00000022456	Sept3	0.0794288770723701
ENSMUSG00000033419	Snap91	0.079626102000361
ENSMUSG00000027315	Spint1	0.0800109011416854
ENSMUSG00000037656	Slc20a2	0.0806103402937637
ENSMUSG00000002900	Lamb1	0.080862288384835
ENSMUSG00000029580	Actb	0.0821598381908701
ENSMUSG00000028127	Abcd3	0.0824646391623549
ENSMUSG00000038195	Rilp	0.0836428387096476
ENSMUSG00000025838	Pramel6	0.0839596782432902
ENSMUSG00000030315	Vgll4	0.0842299291842911
ENSMUSG00000035770	Dync1li2	0.0848167889712665
ENSMUSG00000042035	Igsf3	0.0851529205110739
ENSMUSG00000067942	Zfp160	0.0857077575134896
ENSMUSG00000002107	Celf2	0.0872682424197816
ENSMUSG00000026634	Angel2	0.0872682424197816
ENSMUSG00000030534	Vps33b	0.0872682424197816
ENSMUSG00000042229	Rabif	0.0877577077113421
ENSMUSG00000027365	Trpm7	0.0880311600022467
ENSMUSG00000024697	Gna14	0.0882453216976488
ENSMUSG00000040225	Prrc2c	0.0885360656218276
ENSMUSG00000032244	Fem1b	0.0889982241932002
ENSMUSG00000021901	Bap1	0.0898910396433311
ENSMUSG00000039831	Arhgap29	0.0911283609076305
ENSMUSG00000035505	Cox18	0.0919717274711575
ENSMUSG00000055296	Tmem245	0.0926139450311204
ENSMUSG00000033577	Myo6	0.0943718610837466
ENSMUSG00000034163	Zfc3h1	0.0943778719847717
ENSMUSG00000024738	Pga5	0.0951346503418395
ENSMUSG00000020463	Smek2	0.0954716565892506
ENSMUSG00000038366	Lasp1	0.09594108722379
ENSMUSG00000020954	Strn3	0.0961464544002672
ENSMUSG00000004591	Pkn2	0.0962567596736512
ENSMUSG00000029860	Zyx	0.0962993535183333
ENSMUSG00000040010	Slc7a5	0.0988353432100371
ENSMUSG00000020170	Frs2	0.0990139433476572
ENSMUSG00000038658	C030046E11Rik	0.0991675205329188
